# Supplementary material for: Feasibility of 16S rRNA sequencing for cerebrospinal fluid microbiome analysis in cattle with neurological disorders: a pilot study
Source: Vet Res Commun. 2022 Jun 27;47(2):373–83. doi: 10.1007/s11259-022-09949-w (PMC10209220; doi:10.1007/s11259-022-09949-w)
Supplement: Supplementary file 3 — 11259_2022_9949_MOESM3_ESM.xlsx (PDF 61 kb) [file 11259_2022_9949_MOESM3_ESM.xlsx]

## Sheet: Table S1
ASVs description			Abundance
Feature ID	Taxon	Confidence level	Case 1	Case 2	Case 3	Case 4	Case 5	Case 6
0026c8eed3cc18b921d82ef66bb2d814	d__Bacteria; p__Proteobacteria; c__Gammaproteobacteria; o__Pseudomonadales; f__Pseudomonadaceae; g__Pseudomonas	0.999982	0	0	0	0	0	15
0065173574bc04ffac120a67a3bbc5db	d__Bacteria; p__Bacteroidota; c__Bacteroidia; o__Flavobacteriales; f__Crocinitomicaceae; g__Fluviicola	0.999956	0	0	0	0	0	23
0087d23fd47bec13f03eb3ccbf618503	d__Bacteria; p__Proteobacteria; c__Alphaproteobacteria; o__Acetobacterales; f__Acetobacteraceae	0.999998	0	0	3	0	0	0
017f21d0deb1071f7ae5500d42956560	d__Bacteria; p__Proteobacteria; c__Gammaproteobacteria; o__Pseudomonadales; f__Moraxellaceae; g__Enhydrobacter	0.937949	101	310	0	0	1273	110
01adb0aea9da96f69d99bc154985612b	d__Bacteria; p__Proteobacteria; c__Gammaproteobacteria; o__Burkholderiales; f__Comamonadaceae; g__Limnohabitans	0.995075	0	0	6	0	0	0
01ca0943ac49e02d685c77710d4a9dd2	d__Bacteria	0.999368	0	0	12	0	0	0
01e09f7d8884128a99333365f5298d53	d__Bacteria; p__Proteobacteria; c__Alphaproteobacteria; o__Rhizobiales; f__Hyphomicrobiaceae; g__Hyphomicrobium	0.991286	40	0	0	52	47	23
01e6f86a47bc160d8c7f23188ae278ca	d__Bacteria; p__Proteobacteria; c__Gammaproteobacteria; o__Alteromonadales; f__Idiomarinaceae; g__Aliidiomarina	0.999916	0	0	0	0	0	47
0259db708cb105f80733fc4530f557e1	d__Bacteria; p__Bacteroidota; c__Bacteroidia; o__Bacteroidales; f__Rikenellaceae; g__Rikenellaceae_RC9_gut_group; s__uncultured_bacterium	0.715189	0	0	0	0	0	13
0312a66f23e4e399a4a57253c22a775d	d__Bacteria; p__Firmicutes; c__Clostridia; o__Lachnospirales; f__Lachnospiraceae	0.999988	0	0	0	0	0	11
0316d1aa9c659070dbb0ba2737627013	d__Bacteria; p__Actinobacteriota; c__Actinobacteria; o__Corynebacteriales; f__Corynebacteriaceae; g__Corynebacterium; s__Corynebacterium_glucuronolyticum	0.903998	0	32	0	0	0	0
03b349368bcce56cde78611b3b2c4eb7	d__Bacteria; p__Proteobacteria; c__Alphaproteobacteria; o__Rickettsiales; f__Mitochondria; g__Mitochondria	1	0	0	0	0	0	24
041a6c80cb3331e3b553c28c077d96a0	d__Bacteria; p__Proteobacteria; c__Gammaproteobacteria; o__Burkholderiales; f__TRA3-20; g__TRA3-20	0.999779	4	0	0	0	0	0
04724996110087f83f08a39209465e9a	d__Bacteria; p__Firmicutes; c__Bacilli; o__Lactobacillales; f__Streptococcaceae; g__Lactococcus; s__Lactococcus_piscium	0.870365	24	0	0	0	0	0
0474d98d208d677b6e15551e1033bf45	d__Bacteria; p__Bacteroidota; c__Bacteroidia; o__Cytophagales; f__Hymenobacteraceae; g__Hymenobacter	0.999999	0	101	0	0	0	0
05ac28b4256cfb87830c4b9c3f4597c1	d__Bacteria; p__Actinobacteriota; c__Actinobacteria; o__Corynebacteriales; f__Corynebacteriaceae; g__Corynebacterium; s__Corynebacterium_kroppenstedtii	0.991333	0	0	0	91	0	0
05b6b1f5cdc0aed8e6b51a9b37eddc88	d__Bacteria; p__Bacteroidota; c__Bacteroidia; o__Bacteroidales; f__Rikenellaceae; g__Rikenellaceae_RC9_gut_group	0.999891	9	0	0	0	0	0
05c3ba8e209ad2451bd8829058aa91af	d__Bacteria; p__Proteobacteria; c__Alphaproteobacteria; o__Rhodobacterales; f__Rhodobacteraceae; g__Paracoccus	0.985434	2	0	0	0	0	0
066dea31f6206063b85269ff2e5911bd	d__Bacteria; p__Bacteroidota; c__Bacteroidia; o__Flavobacteriales; f__Weeksellaceae; g__Chryseobacterium	0.999988	0	0	0	208	0	36
06be79efa61907f291fff7c229aa0f87	d__Bacteria; p__Proteobacteria; c__Gammaproteobacteria; o__Xanthomonadales; f__Xanthomonadaceae; g__Pseudoxanthomonas	0.999799	0	12	0	0	0	0
06da3389d761017e3f8a131257f62f76	d__Bacteria; p__Bacteroidota; c__Bacteroidia; o__Bacteroidales; f__p-251-o5; g__p-251-o5; s__uncultured_Bacteroidales	0.998728	0	0	0	0	0	47
06f0eca360e72a0f16e51deb6d7792a5	d__Bacteria; p__Proteobacteria; c__Gammaproteobacteria; o__Burkholderiales; f__Alcaligenaceae; g__Oligella; s__uncultured_bacterium	0.802382	0	0	0	0	0	57
06feb5ee1e89bef985ff162e919d9073	d__Bacteria; p__Proteobacteria; c__Alphaproteobacteria; o__Rhizobiales; f__Xanthobacteraceae; g__Bradyrhizobium	0.91657	0	0	0	30	0	0
079f9f88fa5ddb8a44999b7e8125c9c8	d__Bacteria; p__Firmicutes; c__Bacilli; o__Lactobacillales; f__Streptococcaceae; g__Streptococcus	0.999999	0	0	0	0	0	23
07fec2f24a8027f21add4dd2f3ddf9d2	d__Bacteria; p__Firmicutes; c__Clostridia; o__Lachnospirales; f__Lachnospiraceae; g__Lachnospiraceae_UCG-002	0.968874	0	0	0	23	0	0
0816fd84f8ba7fe5cdb702441ae313fc	d__Bacteria; p__Campilobacterota; c__Campylobacteria; o__Campylobacterales; f__Arcobacteraceae; g__Arcobacter	0.92459	0	36	0	0	0	0
084356b0c015ff3587830c029d3bd69e	d__Bacteria; p__Bacteroidota; c__Bacteroidia; o__Bacteroidales; f__Prevotellaceae; g__Alloprevotella; s__uncultured_bacterium	0.991162	0	0	0	0	0	42
085d52bb09442e495b1a470d50dae04a	d__Bacteria; p__Cyanobacteria; c__Cyanobacteriia; o__Chloroplast; f__Chloroplast; g__Chloroplast; s__Chlorophyta_symbiont	0.999701	0	166	0	0	0	0
08a0a565772610996820845d668459dd	d__Bacteria; p__Proteobacteria; c__Alphaproteobacteria; o__Rhodobacterales; f__Rhodobacteraceae	0.994975	0	0	0	0	0	7
08d206168649beb25dc882bae7cacb95	d__Bacteria; p__Actinobacteriota; c__Actinobacteria; o__Corynebacteriales; f__Mycobacteriaceae; g__Mycobacterium	0.999994	3300	3434	462	2200	4045	1035
09029a8536b7cb467317db2565baf34c	d__Bacteria; p__Cyanobacteria; c__Cyanobacteriia; o__Chloroplast; f__Chloroplast; g__Chloroplast	1	0	14	0	0	0	0
09545cb1ead78610ba6f4b52d2dabe39	d__Bacteria; p__Bacteroidota; c__Bacteroidia; o__Bacteroidales; f__Prevotellaceae; g__Alloprevotella	0.999997	0	0	0	0	0	35
09df17ed356d87cdb19911af9a54faba	d__Bacteria; p__Proteobacteria; c__Alphaproteobacteria; o__Rhizobiales; f__Beijerinckiaceae; g__Methylobacterium-Methylorubrum	0.998506	0	0	14	0	0	0
0a3b7f71d15e44aa3b9924cea53a3605	d__Bacteria; p__Bacteroidota; c__Bacteroidia; o__Bacteroidales; f__Rikenellaceae; g__Rikenellaceae_RC9_gut_group; s__uncultured_bacterium	0.75002	0	0	0	0	0	26
0a8926a9de65273b745dafd3aba404b5	d__Bacteria; p__Proteobacteria; c__Gammaproteobacteria; o__Xanthomonadales; f__Xanthomonadaceae; g__Luteimonas	0.99094	0	0	0	4	0	0
0afc5d27574bc14c6fc9e26949faf410	d__Bacteria; p__Firmicutes; c__Clostridia; o__Peptostreptococcales-Tissierellales; f__Peptostreptococcales-Tissierellales; g__Peptoniphilus; s__Peptoniphilus_duerdenii	0.999602	5	0	0	0	0	0
0c828ec567c42ecc16be48d8409e3207	d__Bacteria; p__Firmicutes; c__Bacilli; o__RF39; f__RF39; g__RF39; s__uncultured_rumen	0.742801	0	0	0	0	0	6
0c8876952859fd6b22937a8f6e60f558	d__Bacteria; p__Firmicutes; c__Clostridia; o__Lachnospirales; f__Lachnospiraceae	0.999815	0	0	0	0	0	31
0d52452b6c967f54c295d835960e5b3f	d__Bacteria; p__Bacteroidota; c__Bacteroidia; o__Flavobacteriales; f__Flavobacteriaceae; g__Flavobacterium	0.999984	0	110	7	0	0	0
0d84ba396f5deac296d05bcf9559e8b9	d__Bacteria; p__Bacteroidota; c__Bacteroidia; o__Flavobacteriales; f__Weeksellaceae; g__Cloacibacterium	0.957099	0	115	0	0	0	0
0d9791c46bfec43372ff59a88d4df8c0	d__Bacteria; p__Firmicutes; c__Clostridia; o__Monoglobales; f__Monoglobaceae; g__Monoglobus; s__uncultured_bacterium	0.750498	0	0	0	0	0	7
0ec47121d5c9dd04ee48f906d956a870	d__Bacteria; p__Firmicutes; c__Clostridia; o__Peptostreptococcales-Tissierellales; f__Anaerovoracaceae; g__Family_XIII_AD3011_group; s__uncultured_rumen	0.879454	0	0	0	0	0	7
0f8b0c38fd278e01bdb9202ca030ea49	d__Bacteria; p__Proteobacteria; c__Gammaproteobacteria; o__Enterobacterales; f__Yersiniaceae; g__Serratia	0.927082	0	16	0	0	0	0
0f8b8d0549b300cc32081ed5e18564ea	Unassigned	0.759779	0	12	0	15	0	0
0fefc5c1a6945d71da92082383732a45	d__Bacteria; p__Myxococcota; c__Polyangia; o__Haliangiales; f__Haliangiaceae; g__Haliangium	0.999654	0	0	0	13	0	0
104fbbf6f4eabe5bbf7fb520bdbe89d9	d__Bacteria; p__Bacteroidota; c__Bacteroidia; o__Flavobacteriales; f__Flavobacteriaceae; g__Flavobacterium	0.926029	0	0	0	0	0	16
108cf0eda2f07454a1ee5234421f2d5b	d__Bacteria; p__Bacteroidota; c__Bacteroidia; o__Bacteroidales; f__Prevotellaceae; g__Prevotella	0.914758	0	0	0	0	0	17
10cc6ce7338cb749f31c3d05560027e8	d__Bacteria; p__Firmicutes; c__Clostridia; o__Lachnospirales; f__Lachnospiraceae	0.999993	0	0	0	0	0	15
10d68e6ad12568a98cd9bb5bfaeaa6aa	d__Bacteria; p__Cyanobacteria; c__Cyanobacteriia; o__Chloroplast; f__Chloroplast; g__Chloroplast	1	0	0	6	0	476	0
10f6667cbe2ecb0afef95bdf2d34d1d7	d__Bacteria; p__Actinobacteriota; c__Coriobacteriia; o__Coriobacteriales; f__Atopobiaceae; g__Olsenella; s__uncultured_Olsenella	0.83149	0	0	0	0	0	14
10f6c485a50f1c2075740f12d0948d52	d__Bacteria; p__Proteobacteria; c__Alphaproteobacteria; o__Rhizobiales; f__Beijerinckiaceae; g__Methylobacterium-Methylorubrum	0.999997	63	81	18	0	12	12
111c692c8f7e721c3ca997100628d0ac	d__Bacteria; p__Bacteroidota; c__Bacteroidia; o__Cytophagales; f__Hymenobacteraceae; g__Hymenobacter	1	0	0	0	0	0	12
11647b0f20bef0fef59dfc5febe2e2e0	d__Bacteria; p__Bacteroidota; c__Bacteroidia; o__Flavobacteriales; f__Weeksellaceae; g__Moheibacter; s__uncultured_compost	0.999999	0	105	0	0	0	0
1198878c6d6138a188cfda2b921214aa	d__Bacteria; p__Proteobacteria; c__Alphaproteobacteria; o__Rhizobiales; f__Rhizobiaceae; g__Allorhizobium-Neorhizobium-Pararhizobium-Rhizobium	0.990612	0	0	0	0	191	0
11988f26927da1258bcd5bcd97bada49	d__Bacteria; p__Bacteroidota; c__Bacteroidia; o__Bacteroidales; f__Tannerellaceae; g__Parabacteroides	0.995013	0	0	0	0	0	27
11ba93a19f0871d5bdde364509c12938	d__Bacteria; p__Firmicutes; c__Clostridia; o__Oscillospirales; f__Ruminococcaceae; g__uncultured; s__uncultured_Ruminococcaceae	0.916059	0	0	0	0	0	44
12082f1fb410518dddc97534a38644af	d__Bacteria; p__Actinobacteriota; c__Actinobacteria; o__Corynebacteriales; f__Corynebacteriaceae; g__Lawsonella	0.999998	0	9	0	0	0	0
13fc6ae110763465124e8d8dd0754a5b	d__Bacteria; p__Bacteroidota; c__Bacteroidia; o__Flavobacteriales; f__Flavobacteriaceae; g__Flavobacterium; s__uncultured_bacterium	0.70197	0	0	0	0	0	50
1469f74ed8a6ddf6408b47abe828f4cf	d__Bacteria; p__Proteobacteria; c__Gammaproteobacteria; o__Enterobacterales; f__Yersiniaceae; g__Serratia	0.92673	24	0	0	0	0	0
14bb64e04808f3181282d96c05a5bade	d__Bacteria; p__Firmicutes; c__Bacilli; o__Bacillales; f__Bacillaceae; g__Pseudogracilibacillus	0.717721	0	0	0	0	0	10
15ab44bd212e78bc8e400fe9f46c2d53	d__Bacteria; p__Firmicutes; c__Clostridia; o__Oscillospirales; f__Oscillospiraceae	0.99632	0	0	0	0	0	39
15f8e2d7fa17c0bb26b83e548eb1c66f	d__Bacteria; p__Proteobacteria; c__Alphaproteobacteria; o__Sphingomonadales; f__Sphingomonadaceae; g__Sphingomonas	0.957945	0	0	18	0	0	0
163363da58eb9697e3791e528f197b06	d__Bacteria; p__Actinobacteriota; c__Actinobacteria; o__Corynebacteriales; f__Corynebacteriaceae; g__Corynebacterium	0.999971	0	0	0	0	50	0
164bf951e8a771568fa2a643d0307ac0	d__Bacteria; p__Bacteroidota; c__Bacteroidia; o__Bacteroidales; f__Prevotellaceae; g__Prevotellaceae_NK3B31_group; s__rumen_bacterium	0.992661	0	0	0	4	0	0
186d03809b024b2efa653093ca091c12	d__Bacteria; p__Bacteroidota; c__Bacteroidia; o__Bacteroidales; f__Bacteroidales_RF16_group; g__Bacteroidales_RF16_group	1	0	0	0	0	0	39
18d139c69aaac9d3e963aa847792e78e	d__Bacteria; p__Firmicutes; c__Bacilli; o__Bacillales; f__Bacillaceae; g__Bacillus	0.989067	0	0	0	0	44	0
18e18aaa8f2ed198bf64b96334fa4d07	d__Bacteria; p__Firmicutes; c__Clostridia; o__Clostridiales; f__Clostridiaceae; g__Clostridium_sensu_stricto_1	0.980742	0	0	0	13	0	0
1978949b632ffd06509c24c72c148394	d__Bacteria; p__Bacteroidota; c__Bacteroidia; o__Sphingobacteriales; f__Sphingobacteriaceae; g__Sphingobacterium; s__uncultured_bacterium	0.720692	0	0	0	0	0	7
1a1cdab5713a94ee3f0b1d9a07c0ecb8	d__Bacteria; p__Firmicutes; c__Clostridia; o__Oscillospirales; f__Ruminococcaceae	0.934565	0	0	0	0	0	8
1b188240ffa6f6a1141578e7fd3ea591	d__Bacteria; p__Actinobacteriota; c__Actinobacteria; o__Micrococcales	0.992229	0	0	0	0	0	22
1b8b18f69f1c76c865fd4659aad94488	Unassigned	0.502266	0	0	0	3	0	0
1c726686b7ab82cf6639aeab75742610	d__Bacteria; p__Bacteroidota; c__Bacteroidia; o__Bacteroidales; f__Muribaculaceae; g__Muribaculaceae; s__uncultured_bacterium	0.901357	0	0	0	0	0	33
1c74e2c16140f02acdc73f3b8a0b8c85	d__Bacteria; p__Actinobacteriota; c__Actinobacteria; o__Corynebacteriales; f__Mycobacteriaceae; g__Mycobacterium	0.999921	0	0	0	41	0	0
1ce084ac776508b1733616501569c37e	d__Bacteria; p__Firmicutes; c__Clostridia; o__Clostridia; f__Hungateiclostridiaceae; g__Fastidiosipila; s__Clostridiaceae_bacterium	0.917401	0	0	0	0	0	45
1d30e106ec6163656af94104b4985a4a	d__Bacteria; p__Bacteroidota; c__Bacteroidia; o__Chitinophagales; f__Chitinophagaceae; g__Sediminibacterium	0.999569	0	10	0	0	0	0
1d844d0d38e27b46d8b8b6852467f0db	d__Bacteria; p__Bacteroidota; c__Bacteroidia; o__Bacteroidales; f__Muribaculaceae; g__Muribaculaceae	0.999383	0	0	0	0	0	46
1dfcabf2f464f43589a21b44e589f162	d__Bacteria; p__Actinobacteriota; c__Actinobacteria; o__Kineosporiales; f__Kineosporiaceae; g__Kineococcus	0.994175	12	0	0	0	0	0
1e07834821ed30024739ed1e9b8932a8	d__Bacteria; p__Firmicutes; c__Bacilli; o__Lactobacillales; f__Streptococcaceae; g__Streptococcus	1	0	27	115	67	155	42
1ee312670270661e360bd6fc7908a77f	d__Eukaryota	0.999742	0	0	8	0	0	0
1eefbd2771e7f78dcf6ab320f4366639	d__Bacteria; p__Proteobacteria; c__Gammaproteobacteria; o__Pseudomonadales; f__Moraxellaceae; g__Acinetobacter	0.999968	0	0	0	0	0	55
1f66f75bd7de8d640a4bf0d9f241184c	d__Bacteria; p__Actinobacteriota; c__Actinobacteria; o__Micrococcales; f__Microbacteriaceae; g__Microbacterium	0.978483	51	74	0	0	38	0
1fa94f54eca5b04efdc3942e1d321663	d__Bacteria; p__Bacteroidota; c__Bacteroidia; o__Bacteroidales; f__Rikenellaceae; g__Alistipes; s__uncultured_bacterium	0.971914	0	0	0	0	0	23
1fb9bfd51d72b3b4e4e125982c0fccf9	d__Bacteria; p__Proteobacteria; c__Gammaproteobacteria; o__Pseudomonadales; f__Moraxellaceae; g__Acinetobacter	0.999998	0	0	0	0	0	18
200bd5dcf95acb8faad21349e49185e9	d__Bacteria; p__Firmicutes; c__Clostridia; o__Oscillospirales; f__Oscillospiraceae; g__Oscillibacter; s__uncultured_bacterium	0.725867	0	0	0	0	0	33
208849c5980ba45c1ae8ffe899080501	d__Bacteria; p__Actinobacteriota; c__Actinobacteria; o__Actinomycetales; f__Actinomycetaceae; g__Actinomyces	1	0	14	0	0	0	0
20fcffc4ca69e4a7bab1513ab830a65d	d__Bacteria; p__Firmicutes; c__Clostridia; o__Oscillospirales; f__Ruminococcaceae; g__Faecalibacterium	0.999783	0	0	0	0	0	36
21f96264b6d362e44d0c90dde02f9afc	d__Bacteria; p__Proteobacteria; c__Gammaproteobacteria; o__Burkholderiales; f__TRA3-20; g__TRA3-20	0.999889	0	0	10	0	0	0
23693bdfaa06a98c3689fa6228d155ee	d__Bacteria; p__Bacteroidota; c__Bacteroidia; o__Bacteroidales; f__Prevotellaceae; g__Prevotellaceae_NK3B31_group; s__rumen_bacterium	0.999983	0	0	0	225	0	0
23940656414607ff571f90957c409a06	d__Bacteria; p__Proteobacteria; c__Gammaproteobacteria; o__Pseudomonadales; f__Pseudomonadaceae; g__Pseudomonas	0.999934	62	307	37	189	1776	56
23de86993497880f14a21c40198335a6	d__Bacteria; p__Firmicutes; c__Bacilli; o__Lactobacillales; f__Carnobacteriaceae; g__Jeotgalibaca; s__uncultured_bacterium	0.957528	0	0	0	0	0	52
24354d09924836c34d6682ac06208833	d__Bacteria; p__Proteobacteria; c__Alphaproteobacteria; o__Rhodospirillales; f__uncultured; g__uncultured; s__uncultured_bacterium	0.77651	0	0	0	0	0	21
244dbd83050000fd94ad0953194ec55a	d__Bacteria; p__Bacteroidota; c__Bacteroidia; o__Flavobacteriales; f__Crocinitomicaceae; g__Fluviicola; s__uncultured_Flexibacter	0.749008	0	0	0	0	0	14
248f5118568fe9079764aa2cec9bfe8e	d__Bacteria; p__Proteobacteria; c__Gammaproteobacteria; o__Pseudomonadales; f__Pseudomonadaceae; g__Pseudomonas	0.96753	0	0	0	0	0	65
250e7bbb875d367a2baa340d7ec6ecd8	d__Bacteria; p__Firmicutes; c__Clostridia; o__Peptostreptococcales-Tissierellales; f__Anaerovoracaceae	0.997529	0	0	0	0	0	14
25bf758a43fd582984c8c475ceeb0615	d__Bacteria; p__Actinobacteriota; c__Coriobacteriia; o__Coriobacteriales; f__Coriobacteriaceae; g__Collinsella; s__uncultured_bacterium	0.770511	0	0	0	53	0	0
25cbb893b3a35f186ccda1a5e9a2915f	d__Bacteria; p__Spirochaetota; c__Spirochaetia; o__Spirochaetales; f__Spirochaetaceae; g__Treponema; s__Treponema_porcinum	0.999989	0	0	0	0	0	44
268d0f85edcbcc656f4c23f655a67ce4	d__Bacteria; p__Firmicutes; c__Bacilli; o__Acholeplasmatales; f__Acholeplasmataceae; g__T2WK15B57; s__uncultured_bacterium	0.999973	0	0	0	0	0	4
27a28a269e09d000760703366807f083	d__Bacteria; p__Firmicutes; c__Bacilli; o__Bacillales; f__Bacillaceae; g__Bacillus	0.979752	0	0	0	13	0	0
28139712442ef09ec0f3f44319270534	d__Bacteria; p__Bacteroidota; c__Bacteroidia; o__Bacteroidales; f__Prevotellaceae; g__Prevotella; s__Prevotella_copri	0.855639	0	0	0	0	0	67
2858259c94a1b3c44d76b5d33246d5c8	d__Bacteria; p__Bacteroidota; c__Bacteroidia; o__Sphingobacteriales; f__Sphingobacteriaceae; g__uncultured; s__Sphingobacterium_jejuense	0.742498	0	0	0	34	0	0
28587afea7c4039e6887050294d122d1	d__Bacteria; p__Verrucomicrobiota; c__Verrucomicrobiae; o__Verrucomicrobiales; f__Verrucomicrobiaceae; g__Prosthecobacter; s__uncultured_bacterium	0.907829	0	0	4	0	0	0
286c2cb39bfa71e83ab11723edc1d3ad	d__Bacteria; p__Bacteroidota; c__Bacteroidia; o__Sphingobacteriales; f__Sphingobacteriaceae	0.999974	0	0	0	0	0	5
2871a4683503d222a3496fce1f51f7ff	d__Bacteria; p__Firmicutes; c__Clostridia; o__Oscillospirales; f__Oscillospiraceae; g__UCG-005; s__uncultured_organism	0.923361	0	0	0	0	0	39
28dbe9bdf7ca87d6fee8e33ab756f925	d__Bacteria; p__Proteobacteria; c__Gammaproteobacteria; o__Pseudomonadales; f__Moraxellaceae; g__Acinetobacter	0.999957	0	0	0	0	0	19
296633c4738b9531d30ae7ed875da6c0	d__Bacteria; p__Bacteroidota; c__Bacteroidia; o__Flavobacteriales; f__Weeksellaceae; g__Chryseobacterium	0.999979	0	0	0	0	0	18
29a3d021f8271a5e4efb51539515f32f	d__Bacteria; p__Proteobacteria; c__Alphaproteobacteria; o__Rhizobiales; f__Hyphomicrobiaceae; g__Hyphomicrobium	0.980213	0	0	0	0	0	42
29c590178e5642bfd9b5013e8d50c28a	d__Bacteria; p__Proteobacteria; c__Alphaproteobacteria; o__Caulobacterales; f__Caulobacteraceae; g__Brevundimonas; s__Brevundimonas_bacteroides	0.775756	21	45	14	31	42	21
2a775b06d311275e222969ee777d1603	d__Bacteria; p__Proteobacteria; c__Gammaproteobacteria; o__Burkholderiales; f__Alcaligenaceae	0.999945	0	0	0	0	0	39
2a8f1edc9ca252fa2ec06bd4c6490742	d__Bacteria; p__Firmicutes; c__Bacilli; o__Lactobacillales; f__Carnobacteriaceae; g__Carnobacterium	0.997791	0	0	0	67	0	0
2a92bd3737df717bd9ed439e7b8f0dbb	d__Bacteria; p__Firmicutes; c__Clostridia; o__Lachnospirales; f__Lachnospiraceae	0.998717	0	0	0	0	0	8
2aef8aac8f2776fc5bad6f23ef15df39	d__Bacteria; p__Proteobacteria; c__Alphaproteobacteria; o__Rhizobiales; f__Xanthobacteraceae; g__Bradyrhizobium	0.709439	61	113	0	0	0	19
2b1378010097f4208799b82dd940105f	d__Bacteria; p__Firmicutes; c__Negativicutes; o__Veillonellales-Selenomonadales; f__Veillonellaceae; g__Megasphaera; s__Megasphaera_elsdenii	0.92764	0	0	0	0	0	77
2b4e9e7076ab97771f58deac7decec2c	d__Bacteria; p__Firmicutes; c__Clostridia; o__Oscillospirales; f__Oscillospiraceae; g__UCG-005	0.997587	0	0	0	0	0	32
2b7d8234c6844e7e2a51b0b648a17423	d__Bacteria; p__Proteobacteria; c__Gammaproteobacteria; o__Pseudomonadales; f__Pseudomonadaceae; g__Pseudomonas	0.999632	0	0	0	45	0	0
2bc24448ed7d7538ccf24bd32a48f62e	d__Bacteria; p__Actinobacteriota; c__Actinobacteria; o__Frankiales; f__Sporichthyaceae; g__hgcI_clade	0.998317	7	0	0	0	0	0
2c443e8a2b53b16f92cb375415449e67	d__Bacteria; p__Firmicutes; c__Bacilli; o__Lactobacillales; f__Streptococcaceae; g__Streptococcus	1	0	0	0	0	66	0
2c74390760603ae98494729f62966a15	d__Bacteria; p__Bacteroidota; c__Bacteroidia; o__Bacteroidales; f__Muribaculaceae; g__Muribaculaceae; s__uncultured_Porphyromonadaceae	0.995763	0	0	0	0	0	16
2c89aef6171d03a5bca39cbea2747358	d__Bacteria; p__Proteobacteria; c__Alphaproteobacteria; o__Rhodospirillales; f__uncultured; g__uncultured; s__gut_metagenome	0.7144	0	0	0	0	0	30
2cbcac2dfa5c6ed53ead529c5662a0c9	d__Bacteria; p__Firmicutes; c__Bacilli; o__Bacillales; f__Bacillaceae; g__Oceanobacillus; s__uncultured_bacterium	0.867711	0	0	0	0	0	42
2d51a09df64c72814307c118c4e21861	d__Bacteria; p__Firmicutes; c__Bacilli; o__Lactobacillales; f__Lactobacillaceae; g__Lactobacillus; s__Lactobacillus_algidus	0.999068	0	0	0	0	0	119
2da5e1c162de9d6994f8823b3c81ebcb	d__Bacteria; p__Firmicutes; c__Clostridia; o__Oscillospirales; f__UCG-010; g__UCG-010	0.999903	0	0	0	0	0	46
2e37aaec8979ab25febee5765a315663	d__Bacteria; p__Firmicutes; c__Bacilli; o__Lactobacillales; f__Carnobacteriaceae; g__Jeotgalibaca	0.841823	0	0	0	9	0	0
2e7b705af376e133f941b1feffde0623	d__Bacteria; p__Verrucomicrobiota; c__Verrucomicrobiae; o__uncultured; f__uncultured; g__uncultured	0.999619	0	107	0	0	0	0
2eb40649fd3e511ca15252dafc842e97	d__Bacteria; p__Verrucomicrobiota; c__Verrucomicrobiae; o__Chthoniobacterales; f__Terrimicrobiaceae; g__Terrimicrobium; s__uncultured_bacterium	0.94398	0	235	0	61	0	4
2f28403b9efe03d924bb91bfdfd86bd1	d__Bacteria; p__Firmicutes; c__Clostridia; o__Oscillospirales; f__[Eubacterium]_coprostanoligenes_group; g__[Eubacterium]_coprostanoligenes_group	0.992068	0	0	0	0	0	75
2f5885a04c3b1b3aef1ba9134e9f3ea8	d__Bacteria; p__Firmicutes; c__Clostridia; o__Lachnospirales; f__Lachnospiraceae	0.999969	0	0	0	0	0	33
2faaa9f4f72a1f03440a06a441b26f14	d__Bacteria; p__Actinobacteriota; c__Acidimicrobiia; o__Microtrichales; f__Ilumatobacteraceae; g__CL500-29_marine_group	0.977038	0	4	0	0	13	55
2feccbf1ba95fbf2f4f4174750444ced	d__Bacteria; p__Verrucomicrobiota; c__Verrucomicrobiae; o__Opitutales; f__Opitutaceae	1	0	0	0	66	0	14
30124a12bd275af7a2e940ea258ae83f	d__Bacteria; p__Bacteroidota; c__Bacteroidia; o__Flavobacteriales; f__Crocinitomicaceae; g__Fluviicola; s__uncultured_bacterium	0.879966	0	91	0	0	0	0
30334300225f8c9cafd9b3b7de9e8c6f	d__Bacteria; p__Proteobacteria; c__Gammaproteobacteria; o__Pseudomonadales; f__Moraxellaceae; g__Acinetobacter; s__Acinetobacter_ursingii	0.898406	485	721	250	683	644	983
30580cf69b4e1c2a8c49dfb8647caf47	d__Bacteria; p__Bacteroidota; c__Bacteroidia; o__Chitinophagales; f__Chitinophagaceae; g__Flavisolibacter	0.931639	0	12	0	0	0	0
307178f1f5eb1d1635f93c2bc73b2138	d__Bacteria; p__Actinobacteriota; c__Actinobacteria; o__Corynebacteriales; f__Corynebacteriaceae; g__Corynebacterium; s__Corynebacterium_stationis	0.723275	0	0	0	28	0	0
312ddefbcc6b682f1148ff68c2ce306c	d__Bacteria; p__Proteobacteria; c__Gammaproteobacteria; o__Burkholderiales; f__Alcaligenaceae; g__Achromobacter	0.937622	16	0	0	0	0	0
312e3fc3f0900c7e07de5d1d2f8f8598	d__Bacteria; p__Bacteroidota; c__Bacteroidia; o__Bacteroidales; f__Prevotellaceae; g__Prevotella; s__Prevotella_stercorea	0.805592	0	0	0	0	0	28
3138f65635882f235b88b5982dcc14e0	d__Bacteria; p__Proteobacteria; c__Gammaproteobacteria; o__Pseudomonadales; f__Pseudomonadaceae; g__Pseudomonas; s__Pseudomonas_formosensis	0.97816	0	0	0	0	0	22
3178370271c47d2324849ee46f8e3f47	d__Bacteria; p__Actinobacteriota; c__Actinobacteria; o__PeM15; f__PeM15; g__PeM15	0.996277	0	0	0	0	0	7
31a6da7ac587b4485bf331ab717415c0	d__Bacteria; p__Actinobacteriota; c__Coriobacteriia; o__Coriobacteriales; f__Coriobacteriaceae; g__Collinsella	0.999985	0	0	0	22	0	0
31b273bd80bebff9f7cdba489ade2d25	d__Bacteria; p__Firmicutes; c__Bacilli; o__Erysipelotrichales; f__Erysipelotrichaceae; g__Turicibacter; s__uncultured_bacterium	0.765198	0	0	3	0	0	53
32960b7e398b47c5b3b38a040ade8fbb	Unassigned	0.43309	0	0	2	3	0	0
32fbab9062de05342108b5cf8be7fc59	d__Bacteria; p__Firmicutes; c__Bacilli; o__Lactobacillales; f__Carnobacteriaceae; g__Atopostipes; s__uncultured_bacterium	0.966027	0	0	0	0	0	9
3358b4c3b1c14ca6c8cb1f70091186cf	d__Bacteria; p__Firmicutes; c__Clostridia; o__Eubacteriales; f__Eubacteriaceae; g__Pseudoramibacter	0.999879	0	0	0	0	0	14
33c95e313e2c12ab4a78af4b9e48b812	d__Bacteria; p__Bacteroidota; c__Bacteroidia; o__Flavobacteriales; f__Crocinitomicaceae; g__Brumimicrobium; s__uncultured_compost	0.999986	0	0	0	0	0	4
33e79f31ef81d3357c86a0f7991c3076	d__Bacteria; p__Bacteroidota; c__Bacteroidia; o__Flavobacteriales; f__Flavobacteriaceae; g__Flavobacterium; s__uncultured_bacterium	0.803666	0	0	0	0	0	67
3400450f89bf271814b5270ef06822ce	d__Bacteria; p__Actinobacteriota; c__Actinobacteria; o__Micrococcales; f__Micrococcaceae; g__Micrococcus	0.979813	0	97	0	0	0	0
341fe68eb8710254f48933c433069f06	d__Bacteria; p__Firmicutes; c__Clostridia; o__Oscillospirales; f__Butyricicoccaceae; g__UCG-009; s__uncultured_bacterium	0.99973	0	0	0	0	0	16
34441e85dcb41eea7f041f252248bf3c	d__Bacteria; p__Proteobacteria; c__Gammaproteobacteria; o__Pseudomonadales; f__Pseudomonadaceae; g__Pseudomonas; s__Pseudomonas_pertucinogena	0.992155	0	0	0	0	0	72
3476f80f3a8e6e58f0c709519f1e98e7	d__Bacteria; p__Patescibacteria; c__Parcubacteria; o__Parcubacteria; f__Parcubacteria; g__Parcubacteria	0.949349	0	0	0	93	0	0
36488065c1b0787dc14be57b9d9efda7	d__Bacteria; p__Firmicutes; c__Bacilli; o__Lactobacillales; f__Aerococcaceae; g__Facklamia; s__uncultured_bacterium	0.700627	0	0	0	0	0	33
3672fb0d179e567b892f2160658f3868	d__Bacteria; p__Bacteroidota; c__Bacteroidia; o__Flavobacteriales; f__Flavobacteriaceae; g__Flavobacterium	0.999662	0	0	0	0	0	48
36d8ce4b26891e320d10675775d6ff71	d__Bacteria; p__Bacteroidota; c__Bacteroidia; o__Bacteroidales; f__Prevotellaceae; g__Prevotellaceae_UCG-003; s__uncultured_bacterium	0.992389	0	0	0	0	0	50
378cf5e6635a772c56c5f64ee11fe369	d__Bacteria; p__Proteobacteria; c__Alphaproteobacteria; o__Caulobacterales; f__Caulobacteraceae; g__Caulobacter	0.998482	0	9	0	0	0	0
37a0582257f2194f13c92081e5f5ca55	d__Bacteria; p__Bacteroidota; c__Bacteroidia; o__Bacteroidales; f__Prevotellaceae; g__Alloprevotella	1	0	0	0	0	3	0
37f403b99a5572a3872e65a5f122d2b0	d__Bacteria; p__Proteobacteria; c__Gammaproteobacteria; o__Burkholderiales; f__Comamonadaceae; g__Tepidimonas	0.991248	0	15	0	0	0	0
38560f1a737c755ccf6b645696843ad2	d__Bacteria; p__Firmicutes; c__Clostridia; o__Lachnospirales; f__Lachnospiraceae	0.998234	0	0	0	0	0	23
39206491bc72b934d81ae23f9470ce7a	d__Bacteria; p__Firmicutes; c__Clostridia; o__Oscillospirales; f__Oscillospiraceae; g__UCG-005	0.999439	0	0	0	0	0	22
39d2f141014bd672e574047827bca07f	d__Bacteria; p__Proteobacteria; c__Alphaproteobacteria; o__Rhodospirillales; f__uncultured; g__uncultured; s__gut_metagenome	0.929711	0	0	0	0	0	33
3a030c39f1decd93ea33ec341a677a58	d__Bacteria; p__Proteobacteria; c__Gammaproteobacteria; o__Burkholderiales; f__Alcaligenaceae; g__Oligella	1	0	0	0	0	0	41
3a65f47ed4bbb67495185abb3a93709f	d__Bacteria; p__Verrucomicrobiota; c__Chlamydiae; o__Chlamydiales; f__Simkaniaceae; g__uncultured	0.780376	0	0	0	0	0	52
3a7455b81084d74c5ad0e678800f0097	d__Bacteria; p__Bacteroidota; c__Bacteroidia; o__Bacteroidales; f__Muribaculaceae; g__Muribaculaceae	0.999238	0	0	0	0	0	28
3aec333f2a8a2898ad73633ecd1baece	d__Bacteria; p__Firmicutes; c__Clostridia; o__Lachnospirales; f__Lachnospiraceae	0.999098	0	0	0	0	0	33
3b3aa765cccb10e00a67890ee34c4b40	d__Bacteria; p__Proteobacteria; c__Gammaproteobacteria; o__Cellvibrionales; f__Cellvibrionaceae; g__Aestuariicella; s__uncultured_bacterium	0.99982	0	0	0	0	0	15
3c2daf581866d99f8445ce60291e8a3d	d__Bacteria; p__Firmicutes; c__Clostridia; o__Lachnospirales; f__Lachnospiraceae	0.999709	0	0	0	0	0	15
3c927009c990441ec46d8d1a366c3c4a	d__Bacteria; p__Firmicutes; c__Bacilli; o__Bacillales; f__Planococcaceae; g__Solibacillus	0.897484	0	0	0	31	0	0
3ca2296c99e2b15c316b66b12f519e43	d__Bacteria; p__Bacteroidota; c__Bacteroidia; o__Chitinophagales; f__Chitinophagaceae; g__Sediminibacterium; s__Sediminibacterium_sp.	0.995245	0	0	16	0	0	0
3e5d91c643c607f0da13bfac4554cac2	d__Bacteria; p__Proteobacteria; c__Gammaproteobacteria; o__Pseudomonadales; f__Moraxellaceae; g__Acinetobacter	0.999987	0	0	0	0	0	71
3ea9935db0d4b51d63f9cacd8cf51ea4	d__Bacteria; p__Patescibacteria; c__Saccharimonadia; o__Saccharimonadales; f__Saccharimonadales; g__Saccharimonadales; s__wastewater_metagenome	0.999999	0	0	0	0	0	6
3f08f35547ee4dfb52f7f1e8106bfbf4	d__Bacteria; p__Firmicutes; c__Clostridia; o__Oscillospirales; f__Ruminococcaceae	0.999946	0	0	0	0	0	9
3f1015c5dedcc3e263e1a200dc18aafc	d__Bacteria; p__Actinobacteriota; c__Actinobacteria; o__Corynebacteriales; f__Corynebacteriaceae; g__Corynebacterium; s__Corynebacterium_maris	0.999945	0	26	0	0	0	0
40c285e1a5ec0a197d26ca6bea4bfc88	d__Bacteria; p__Proteobacteria; c__Alphaproteobacteria; o__Caulobacterales; f__Caulobacteraceae; g__Caulobacter	0.998714	0	0	12	0	0	0
40c5367a2be7796d0dbdb25da426ff18	d__Bacteria; p__Proteobacteria; c__Alphaproteobacteria; o__Reyranellales; f__Reyranellaceae; g__Reyranella	1	0	0	0	28	0	0
40f01d6fa9aaa2240b6a08dc346848cc	d__Bacteria; p__Actinobacteriota; c__Actinobacteria; o__Corynebacteriales; f__Corynebacteriaceae; g__Corynebacterium	0.999974	0	94	0	0	0	0
41147e4d035533da5cdc25546c928b6a	d__Bacteria; p__Firmicutes; c__Clostridia; o__Clostridiales; f__Clostridiaceae; g__Clostridium_sensu_stricto_1	0.981642	0	0	0	0	0	16
411c1509b3fdc1e601d4e500f29673c3	d__Bacteria; p__Proteobacteria; c__Alphaproteobacteria; o__Rhizobiales; f__Rhizobiaceae; g__Mesorhizobium	0.982126	0	0	0	0	0	9
423554c2dea67c91e84583bad44970e1	d__Bacteria; p__Actinobacteriota; c__Actinobacteria; o__Frankiales; f__Sporichthyaceae; g__hgcI_clade	0.78825	22	63	0	0	0	27
429fa9555805c3756f0d6335805bfe03	d__Bacteria; p__Bacteroidota; c__Bacteroidia; o__Bacteroidales; f__Muribaculaceae; g__Muribaculaceae; s__uncultured_bacterium	0.724763	0	0	0	0	0	28
438aaef9d69499bdcd837a16ac67f41e	d__Bacteria; p__Proteobacteria; c__Gammaproteobacteria; o__Pseudomonadales; f__Moraxellaceae; g__Acinetobacter; s__Acinetobacter_variabilis	0.781881	0	0	0	0	0	13
43ba52a8d073cbb0a3d880da99d29044	d__Bacteria; p__Campilobacterota; c__Campylobacteria; o__Campylobacterales; f__Arcobacteraceae; g__Arcobacter	0.929917	0	0	0	31	0	0
4415cd082de7ac2bdb73276176eb9a32	d__Bacteria; p__Firmicutes; c__Bacilli; o__Bacillales; f__Planococcaceae; g__Solibacillus	0.825777	17	0	0	0	0	0
442727dc5bdcea30f389e695b88b7651	d__Bacteria; p__Bacteroidota; c__Bacteroidia; o__Flavobacteriales; f__Weeksellaceae; g__Moheibacter; s__uncultured_compost	0.999999	0	0	0	0	0	9
443f35bd76807b678060372447d05978	d__Bacteria; p__Proteobacteria; c__Alphaproteobacteria; o__Acetobacterales; f__Acetobacteraceae	0.999526	0	6	0	0	0	0
4459dcb64439d68e9268b25eb37b7743	d__Bacteria; p__Dependentiae; c__Babeliae; o__Babeliales; f__Vermiphilaceae; g__Vermiphilaceae	0.92242	0	0	15	0	0	0
45d19ed1be9a4e3901f297f1e1178544	d__Bacteria; p__Actinobacteriota; c__Actinobacteria; o__Pseudonocardiales; f__Pseudonocardiaceae; g__Pseudonocardia	0.999269	0	0	11	0	0	0
4624d604c1bd78f47e159556efee62c1	d__Bacteria; p__Proteobacteria; c__Alphaproteobacteria; o__Caulobacterales; f__Caulobacteraceae; g__Phenylobacterium	0.895366	45	68	0	0	47	0
46fa97b0b69d25b32e5e2951c87ceba7	d__Bacteria; p__Proteobacteria; c__Alphaproteobacteria; o__Caulobacterales; f__Caulobacteraceae; g__Caulobacter	0.99905	0	0	0	29	0	0
4716eb675d6ad7bfa238fe1435027181	d__Bacteria; p__Proteobacteria; c__Gammaproteobacteria; o__Pseudomonadales; f__Pseudomonadaceae; g__Pseudomonas	0.999712	4701	6633	2318	6812	4862	6324
47c45812cb6837fd38e9a4893f174316	d__Bacteria; p__Firmicutes; c__Clostridia; o__Oscillospirales; f__Oscillospiraceae; g__UCG-005	0.999057	0	0	0	0	0	81
47eb3c19bdfa70640874318e021f6604	d__Bacteria; p__Bacteroidota; c__Bacteroidia; o__Flavobacteriales; f__Weeksellaceae; g__Cloacibacterium	0.954153	0	58	0	0	0	0
486b73d47b6a95f418ccfee1623247df	d__Bacteria; p__Bacteroidota; c__Bacteroidia; o__Bacteroidales; f__Rikenellaceae; g__Alistipes; s__uncultured_bacterium	0.904206	0	0	0	0	0	36
48adac1dc26355a63081a48ebb3de4f5	d__Bacteria; p__Firmicutes; c__Clostridia; o__Peptostreptococcales-Tissierellales; f__Peptostreptococcaceae	0.999963	0	0	0	0	0	22
48c62f9e117e14f556608009bab98f03	d__Bacteria; p__Proteobacteria; c__Alphaproteobacteria; o__Rhizobiales; f__Beijerinckiaceae; g__Methylobacterium-Methylorubrum	0.999752	0	103	0	0	0	8
4928341ff6612ed16c43ce8fcffd667b	d__Bacteria; p__Firmicutes; c__Clostridia; o__Lachnospirales; f__Lachnospiraceae; g__Marvinbryantia; s__uncultured_bacterium	0.748373	0	0	0	0	0	24
497b8c5266dba413f93b3d45874a842a	d__Bacteria; p__Bacteroidota; c__Bacteroidia; o__Bacteroidales; f__Prevotellaceae; g__Prevotella; s__uncultured_bacterium	0.800814	0	0	0	0	0	52
4a001fdf3c92a9399d8be78bffcb10bc	d__Bacteria; p__Actinobacteriota; c__Actinobacteria; o__Frankiales; f__Sporichthyaceae; g__hgcI_clade	0.933026	0	0	0	7	0	0
4a4f368024b9ee144234df8f35023850	d__Bacteria; p__Firmicutes; c__Clostridia; o__Christensenellales; f__Christensenellaceae; g__Christensenellaceae_R-7_group; s__uncultured_prokaryote	0.956845	0	0	0	0	0	16
4a68a2eb8749699bc9c6d23ff75778f1	d__Bacteria; p__Actinobacteriota; c__Actinobacteria; o__Micrococcales; f__Brevibacteriaceae; g__Brevibacterium	0.999855	0	0	0	0	0	8
4ac15fda5f398bd38fc5a604b2f9900a	d__Bacteria; p__Firmicutes; c__Clostridia; o__Lachnospirales; f__Defluviitaleaceae; g__Defluviitaleaceae_UCG-011; s__uncultured_bacterium	0.996452	0	0	0	0	0	7
4b20d26d5f63144fbe35303e32b95d66	d__Bacteria; p__Gemmatimonadota; c__Longimicrobia; o__Longimicrobiales; f__Longimicrobiaceae; g__Longimicrobium; s__uncultured_bacterium	0.753601	0	0	0	0	32	0
4bac85eec6f82c770e29d28ec472eac2	d__Bacteria; p__Verrucomicrobiota; c__Verrucomicrobiae; o__uncultured; f__uncultured; g__uncultured	0.999997	0	67	0	0	0	0
4bc70720458640e4ebfe424859145397	d__Bacteria; p__Bacteroidota; c__Bacteroidia; o__Sphingobacteriales; f__Sphingobacteriaceae	0.756996	0	0	0	0	0	11
4bca81c9b4595e9494e8ad05258f5396	d__Bacteria; p__Firmicutes; c__Clostridia; o__Lachnospirales; f__Lachnospiraceae	0.99794	0	0	0	0	0	37
4d17e321970b36f6a34786b26492de5b	d__Bacteria; p__Firmicutes; c__Clostridia; o__Peptostreptococcales-Tissierellales; f__Anaerovoracaceae; g__Family_XIII_AD3011_group; s__bacterium_YSD2010	0.998939	0	0	0	0	0	9
4d3360a9cc1ab2ae3535339839006a3d	d__Bacteria; p__Firmicutes; c__Clostridia; o__Lachnospirales; f__Lachnospiraceae; g__[Ruminococcus]_torques_group	0.970677	0	0	0	12	0	21
4d58eddb355e8dc9168edf4364592934	d__Bacteria; p__Firmicutes; c__Clostridia; o__Lachnospirales; f__Lachnospiraceae	0.997449	0	0	0	0	0	9
4dc92fbcc3b931d9bb394ec2ee75539a	d__Bacteria; p__Bacteroidota; c__Bacteroidia; o__Bacteroidales; f__Tannerellaceae; g__Parabacteroides; s__uncultured_bacterium	0.863936	0	0	0	0	0	14
4df1194bb1517380a6a97b10bfb0ffae	d__Bacteria; p__Actinobacteriota; c__Actinobacteria; o__Bifidobacteriales; f__Bifidobacteriaceae; g__Bifidobacterium	0.999999	0	0	0	29	0	0
4e7b629fba15c5b141fd489f9a7cf1e0	d__Bacteria; p__Proteobacteria; c__Alphaproteobacteria; o__Rhizobiales; f__Beijerinckiaceae	0.992054	8	0	0	0	0	0
4eb1f664ac56c47028ca538d898c42a4	d__Bacteria; p__Firmicutes; c__Bacilli; o__Erysipelotrichales; f__Erysipelotrichaceae; g__Erysipelothrix; s__uncultured_bacterium	0.83615	0	0	0	0	0	15
4ebb7ced39fc686b37da7483addfc003	d__Bacteria; p__Bacteroidota; c__Bacteroidia; o__Bacteroidales; f__Prevotellaceae; g__Alloprevotella; s__uncultured_Bacteroidetes	0.80934	0	0	0	10	0	0
4f2af5bc126c8ac5133b35a2671bc424	d__Bacteria; p__Proteobacteria; c__Alphaproteobacteria; o__Caulobacterales; f__Caulobacteraceae; g__Brevundimonas	0.998351	0	0	0	41	16	28
4f370e3ed2d7dbcdfa468d368bda2b2b	d__Bacteria; p__Actinobacteriota; c__Actinobacteria; o__Micrococcales; f__Microbacteriaceae; g__Curtobacterium	0.709775	0	0	0	0	0	39
4f538fbc8ee7a45b8644fb3f06bad48f	d__Bacteria; p__Planctomycetota; c__Phycisphaerae; o__Phycisphaerales; f__Phycisphaeraceae; g__CL500-3; s__uncultured_bacterium	0.999937	0	0	0	68	0	0
4fbe62de82b20a06bcf3fd295c2c17ee	d__Bacteria; p__Firmicutes; c__Clostridia; o__Oscillospirales; f__Ruminococcaceae; g__Ruminococcus; s__Clostridium_islandicum	0.95572	0	19	0	0	0	0
50539dbb14a67ee71c293b449d66d889	d__Bacteria; p__Firmicutes; c__Clostridia; o__Peptostreptococcales-Tissierellales; f__Peptostreptococcales-Tissierellales; g__Anaerococcus; s__Anaerococcus_octavius	0.776887	0	0	5	0	0	0
509d5b47b3f06456b6723861cafce811	d__Bacteria; p__Actinobacteriota; c__Actinobacteria; o__Corynebacteriales; f__Corynebacteriaceae; g__Corynebacterium; s__Corynebacterium_casei	0.718323	0	0	0	57	0	0
5103c12fe70a5a68366e9bf2508e6890	d__Bacteria; p__Bacteroidota; c__Bacteroidia; o__Flavobacteriales; f__Crocinitomicaceae; g__Fluviicola; s__uncultured_proteobacterium	0.764173	10	0	0	0	0	0
51288b9b4545487eb8087c8a97acab2c	d__Bacteria; p__Firmicutes; c__Clostridia; o__Peptostreptococcales-Tissierellales; f__Peptostreptococcales-Tissierellales; g__Anaerococcus	1	12	0	0	0	0	0
517fe99b5e6a01a01c455dbbbe1bfd31	d__Bacteria; p__Bacteroidota; c__Bacteroidia; o__Bacteroidales; f__Muribaculaceae; g__Muribaculaceae; s__uncultured_bacterium	0.740427	0	0	0	0	0	36
523f861f0ced7fd03c494086363b7a14	d__Bacteria; p__Cyanobacteria; c__Cyanobacteriia; o__Cyanobacteriales; f__Chroococcidiopsaceae; g__Chroococcidiopsis_SAG_2023; s__uncultured_bacterium	0.986999	0	45	0	0	0	0
5294825dccb3e650a8e3b9058df88059	d__Bacteria; p__Firmicutes; c__Clostridia; o__Oscillospirales; f__Oscillospiraceae	0.999757	0	0	0	0	0	14
52a290e0b8fcf5ee46583b4a86b5377b	d__Bacteria; p__Bacteroidota; c__Bacteroidia; o__Bacteroidales; f__Rikenellaceae; g__Rikenellaceae_RC9_gut_group; s__uncultured_Bacteroidales	0.810967	0	0	0	0	0	77
52f5c566c3ceaffadb6e2a9420be1bae	d__Bacteria; p__Firmicutes; c__Clostridia; o__Peptostreptococcales-Tissierellales; f__Peptostreptococcales-Tissierellales; g__Anaerococcus	1	0	202	0	0	0	0
536a9d688ae173cced659eb4362a9b81	d__Bacteria; p__Proteobacteria; c__Gammaproteobacteria; o__Burkholderiales; f__Comamonadaceae	0.999936	0	0	0	0	0	11
53770481ddf4a2951dad1b4b1fd913fb	d__Bacteria; p__Actinobacteriota; c__Actinobacteria; o__Corynebacteriales; f__Corynebacteriaceae; g__Corynebacterium; s__Corynebacterium_humireducens	0.938845	0	0	0	30	0	0
545ad37487ef1310a186d6a5499c152d	d__Bacteria; p__Bacteroidota; c__Bacteroidia; o__Bacteroidales; f__Bacteroidaceae; g__Bacteroides; s__bacterium_NLAE-zl-C458	0.80725	0	0	0	24	0	0
54945eb9b2da6615cf7bedc34b6b992c	d__Bacteria; p__Patescibacteria; c__Saccharimonadia; o__Saccharimonadales; f__LWQ8; g__LWQ8; s__uncultured_bacterium	0.927735	0	101	0	0	0	0
55ab7a0919f80f70d0936dcc68578c01	d__Bacteria; p__Firmicutes; c__Clostridia; o__Peptostreptococcales-Tissierellales; f__Peptostreptococcaceae; g__Paeniclostridium	0.728913	0	0	0	0	0	27
55acc8e4e0e15b8229ef954b58db40df	d__Bacteria; p__Firmicutes; c__Bacilli; o__Lactobacillales; f__Carnobacteriaceae; g__Granulicatella	0.779881	0	11	0	0	0	0
56347095ce1ac296a5c89855af50a126	d__Bacteria; p__Bacteroidota; c__Bacteroidia; o__Bacteroidales; f__Muribaculaceae; g__Muribaculaceae; s__uncultured_bacterium	0.871181	0	0	0	0	0	10
56b21dd9613fc62be164824bff155c09	d__Bacteria; p__Actinobacteriota; c__Actinobacteria; o__Micrococcales; f__Microbacteriaceae; g__Microbacterium	0.989859	0	0	0	0	64	0
579dd07f4ca467f975254cbea4a0b723	d__Bacteria; p__Proteobacteria; c__Gammaproteobacteria; o__Oceanospirillales; f__Saccharospirillaceae; g__Oceanobacter; s__uncultured_bacterium	0.973163	0	0	0	0	0	64
5836d2698bddf579faa2833ef03b4521	d__Bacteria; p__Firmicutes; c__Clostridia; o__Oscillospirales; f__UCG-010; g__UCG-010; s__uncultured_bacterium	0.734628	0	0	0	0	0	24
58d6745a191f1ee875c2448956bc848a	d__Bacteria; p__Actinobacteriota; c__Actinobacteria; o__Frankiales; f__Geodermatophilaceae; g__Klenkia	0.97012	0	0	0	23	0	0
58ed99112a923b2cf9eda5a64c4d1275	d__Bacteria; p__Actinobacteriota; c__Actinobacteria; o__Corynebacteriales; f__Corynebacteriaceae; g__Corynebacterium; s__Corynebacterium_kroppenstedtii	0.993699	0	164	0	36	124	0
598b1760100a16745bfcfec3e560fc37	d__Bacteria; p__Actinobacteriota; c__Actinobacteria; o__Micrococcales; f__Micrococcaceae; g__Glutamicibacter	0.952117	0	0	0	0	0	22
59a3000fdbb139a1fdb4c99b607b0e67	d__Bacteria; p__Actinobacteriota; c__Actinobacteria; o__Corynebacteriales; f__Corynebacteriaceae; g__Corynebacterium	0.998452	0	74	0	0	28	0
59befd608d82f7e6077fa1df83c0ca11	d__Bacteria; p__Firmicutes; c__Bacilli; o__Lactobacillales; f__Streptococcaceae; g__Streptococcus	1	0	0	177	145	284	0
5a6f9f2eb246e681e6cfcd9df1a99dee	d__Bacteria; p__Firmicutes; c__Bacilli; o__Lactobacillales; f__Streptococcaceae; g__Streptococcus	1	4	0	0	0	0	0
5a78e67d6325596f65782a5895a7751b	d__Bacteria; p__Proteobacteria; c__Gammaproteobacteria; o__Burkholderiales; f__Neisseriaceae; g__Vitreoscilla; s__Vitreoscilla_sp.	0.98061	0	0	0	0	0	33
5a886246bf9fb9c4ae82dd8a0daf4fb3	d__Bacteria; p__Firmicutes; c__Clostridia; o__Oscillospirales; f__[Eubacterium]_coprostanoligenes_group; g__[Eubacterium]_coprostanoligenes_group; s__uncultured_bacterium	0.765003	0	0	0	0	0	31
5aab553ca3add51ba06cb839be2ac365	d__Bacteria; p__Proteobacteria; c__Alphaproteobacteria; o__Sphingomonadales; f__Sphingomonadaceae; g__Novosphingobium	0.936551	2517	2688	891	4213	2580	2643
5ad9273b9380ebc85e88ced66a4da6d4	d__Bacteria; p__Firmicutes; c__Clostridia; o__Peptostreptococcales-Tissierellales; f__Peptostreptococcales-Tissierellales; g__Fenollaria; s__uncultured_bacterium	0.766277	3	0	0	0	0	0
5ba94e5984912cdb435c23ff933f238a	d__Bacteria; p__Proteobacteria; c__Alphaproteobacteria; o__Rhizobiales; f__Rhizobiaceae; g__Allorhizobium-Neorhizobium-Pararhizobium-Rhizobium	0.972509	15	0	0	0	0	0
5c01d88e2829b0dd4b3756d0af755512	d__Bacteria; p__Firmicutes; c__Clostridia; o__Oscillospirales; f__[Eubacterium]_coprostanoligenes_group; g__[Eubacterium]_coprostanoligenes_group; s__uncultured_bacterium	0.828007	0	0	0	0	0	14
5c521f7a0dcdf4e8504afd411dc3a121	d__Bacteria; p__Bacteroidota; c__Bacteroidia; o__Bacteroidales; f__Prevotellaceae; g__uncultured; s__uncultured_bacterium	0.809032	0	0	0	0	0	22
5ca34c5f2bc838df1b1acf9df68b27e1	d__Bacteria; p__Firmicutes; c__Clostridia; o__Lachnospirales; f__Lachnospiraceae	0.99997	0	0	0	0	0	48
5cac8d772e8e61439a14b36fbfd059b3	d__Bacteria; p__Firmicutes; c__Bacilli; o__Staphylococcales; f__Staphylococcaceae; g__Jeotgalicoccus	0.999914	0	0	0	0	0	53
5cf15f4de28e3db3cb12ca1f4e965cb8	d__Bacteria; p__Proteobacteria; c__Alphaproteobacteria; o__Acetobacterales; f__Acetobacteraceae; g__Roseomonas; s__Roseomonas_gilardii	0.763856	33	77	0	0	0	39
5d695dd781adc79627c2b4a75f625f3c	d__Bacteria; p__Proteobacteria; c__Alphaproteobacteria; o__Caulobacterales; f__Caulobacteraceae; g__Brevundimonas	0.990559	41	0	0	34	41	34
5d819caadf8331d1fe0d97ecc5648628	d__Bacteria; p__Proteobacteria; c__Alphaproteobacteria; o__Rhizobiales; f__Beijerinckiaceae; g__Methylobacterium-Methylorubrum	0.999696	0	0	0	6	0	0
5ded68f272748698c8e0a682aac801a0	d__Bacteria; p__Bacteroidota; c__Bacteroidia; o__Cytophagales; f__Hymenobacteraceae; g__Hymenobacter	1	0	90	0	0	0	0
5df1fdd6d0121af27e4ba84b098ca6e0	d__Bacteria; p__Cyanobacteria; c__Cyanobacteriia; o__Chloroplast; f__Chloroplast; g__Chloroplast	0.999998	0	0	8	0	0	0
5e25403308f79dcf77ab05ba4bf76769	d__Bacteria; p__Actinobacteriota; c__Coriobacteriia; o__Coriobacteriales; f__Atopobiaceae; g__Olsenella; s__uncultured_bacterium	0.957251	0	0	0	0	0	8
5e35d4eaef645a86e230b744076d76b9	d__Bacteria; p__Firmicutes; c__Bacilli; o__Bacillales; f__Planococcaceae; g__Solibacillus	0.952539	0	0	0	0	0	46
5e6bf2690df7bf94f4866df9f75e40f3	d__Bacteria; p__Firmicutes; c__Clostridia; o__Oscillospirales; f__UCG-010; g__UCG-010; s__uncultured_bacterium	0.724805	0	0	0	0	0	23
5ec03dbca3410c615c6c5fed4266b091	d__Bacteria; p__Proteobacteria; c__Gammaproteobacteria; o__Pseudomonadales; f__Pseudomonadaceae; g__Pseudomonas	0.999856	0	47	0	0	0	0
5eef2c934546b808857b0e5a1a8342bc	d__Bacteria; p__Actinobacteriota; c__Actinobacteria; o__Corynebacteriales; f__Corynebacteriaceae; g__Corynebacterium	0.999853	0	0	0	28	0	0
600f70bb929ee9fea3495df5cae0a6f0	d__Bacteria; p__Desulfobacterota; c__Desulfovibrionia; o__Desulfovibrionales; f__Desulfovibrionaceae; g__Desulfovibrio; s__bacterium	0.896389	0	0	0	18	0	0
6017c07fa7c6e97d2390a78ef08e6229	d__Bacteria; p__Cyanobacteria; c__Cyanobacteriia; o__Chloroplast; f__Chloroplast; g__Chloroplast	1	0	53	0	0	0	95
61963537616c52097bccc5972c5e42f4	d__Bacteria; p__Bacteroidota; c__Bacteroidia; o__Sphingobacteriales; f__Sphingobacteriaceae; g__Sphingobacterium; s__Sphingobacterium_mizutaii	0.908243	0	33	13	37	83	80
61d768a0790e9b2b1482586290fcf684	Unassigned	0.501203	0	7	0	0	0	4
62fec16d94f55543004718385260df6e	d__Bacteria; p__Actinobacteriota; c__Coriobacteriia; o__Coriobacteriales; f__Atopobiaceae	1	0	0	0	0	0	13
63a1e0822162c77ce09e6527b675334d	d__Bacteria; p__Firmicutes; c__Bacilli; o__Lactobacillales; f__Carnobacteriaceae; g__Carnobacterium	0.999674	0	0	0	0	334	26
63ab06d79f5e0f8e0ee78675db8a04ba	d__Bacteria; p__Firmicutes; c__Clostridia; o__Oscillospirales; f__Oscillospiraceae; g__UCG-005	0.999727	0	0	0	0	0	37
63f571f7242d71841cca8306234078aa	d__Bacteria; p__Bacteroidota; c__Bacteroidia; o__Bacteroidales; f__Prevotellaceae; g__Prevotella; s__Prevotella_copri	0.841684	0	0	0	32	0	0
64fd03b2bd165eada352eaa5b65ddcad	d__Bacteria; p__Actinobacteriota; c__Actinobacteria; o__Micrococcales; f__Micrococcaceae; g__Rothia	0.999985	0	0	11	0	0	0
651ec625095344eb9f6846dbac2c2258	d__Bacteria; p__Actinobacteriota; c__Actinobacteria; o__Micrococcales; f__Micrococcaceae	0.994846	0	0	0	20	0	0
65744f4c70ca71298227a01bcdd6545c	d__Bacteria; p__Actinobacteriota; c__Actinobacteria; o__Bifidobacteriales; f__Bifidobacteriaceae; g__Bifidobacterium	1	0	0	0	0	0	24
664f75bf2be1cc0f28c7e93d9aa8d84d	d__Bacteria; p__Actinobacteriota; c__Actinobacteria; o__Propionibacteriales; f__Propionibacteriaceae; g__Cutibacterium	0.999976	55	544	32	137	300	0
674aea1f0cc54e0ba7f598adb324b8be	d__Bacteria; p__Proteobacteria; c__Alphaproteobacteria; o__Reyranellales; f__Reyranellaceae; g__Reyranella; s__uncultured_Alphaproteobacteria	0.874938	0	0	7	0	0	0
676c9581eb1059dc484cc9ce027395fb	d__Bacteria; p__Proteobacteria; c__Alphaproteobacteria; o__Rhizobiales; f__Xanthobacteraceae	0.999994	110	100	101	90	0	153
67d838d1cf2a50aef6ab9aec930a4545	d__Bacteria; p__Proteobacteria; c__Alphaproteobacteria; o__Acetobacterales; f__Acetobacteraceae; g__Roseomonas; s__Roseomonas_gilardii	0.752217	0	135	9	32	0	32
67e3bdd4b963223fa0572d016cf1acee	d__Bacteria; p__Firmicutes; c__Bacilli; o__Bacillales; f__Planococcaceae; g__Solibacillus	0.913656	0	0	0	0	0	43
682ae00b515f2b9d496c2ac6bf31830c	d__Bacteria; p__Proteobacteria; c__Gammaproteobacteria; o__Pseudomonadales; f__Moraxellaceae; g__Acinetobacter; s__Acinetobacter_ursingii	0.787749	0	100	0	182	0	88
68374b5aebaaf8cca8b0500c2880e3cb	d__Bacteria; p__Actinobacteriota; c__Actinobacteria; o__Actinomycetales; f__Actinomycetaceae; g__Actinomyces	1	0	0	0	69	0	0
6838bf37a3ff14b4810ed166c3956c04	d__Bacteria; p__Firmicutes; c__Clostridia; o__Lachnospirales; f__Lachnospiraceae; g__Coprococcus	0.998671	0	0	0	0	0	39
6885313a78b7a8e255a8781568215bda	d__Bacteria; p__Planctomycetota; c__Planctomycetes; o__Pirellulales; f__Pirellulaceae; g__Pirellula; s__bacterium_enrichment	0.99962	0	122	0	0	0	0
68ae49613b81517933d2ef56d680562c	d__Bacteria; p__Firmicutes; c__Clostridia; o__Peptostreptococcales-Tissierellales; f__Anaerovoracaceae; g__Family_XIII_AD3011_group; s__uncultured_Clostridiales	0.981076	0	0	0	0	0	25
68d9d2e8962d75508622302297f9f1a2	d__Bacteria; p__Bacteroidota; c__Bacteroidia; o__Bacteroidales; f__Prevotellaceae; g__Prevotella	0.998665	0	0	0	0	0	42
68eebff5e8025e461ac846376c27470c	d__Bacteria; p__Proteobacteria; c__Gammaproteobacteria; o__Alteromonadales; f__Psychromonadaceae; g__Psychromonas	0.999997	0	0	0	0	560	0
68f8c99866275b1f8eb8435cad113230	d__Bacteria; p__Cyanobacteria; c__Cyanobacteriia; o__Pseudanabaenales; f__Pseudanabaenaceae; g__Pseudanabaena_PCC-7429	0.999997	0	4	0	0	0	0
690635282dec67a8c3d411f3c45f4099	d__Bacteria; p__Proteobacteria; c__Alphaproteobacteria; o__Acetobacterales; f__Acetobacteraceae	0.999884	0	95	0	0	0	0
692f0675813dfd887f9cae585fa1943d	d__Bacteria; p__Actinobacteriota; c__Actinobacteria; o__Kineosporiales; f__Kineosporiaceae; g__Pseudokineococcus	0.99692	0	0	0	0	45	0
69fb1833be0e6cb079a6c1a4297400fd	d__Bacteria; p__Firmicutes; c__Bacilli; o__Lactobacillales; f__Lactobacillaceae; g__Lactobacillus; s__Lactobacillus_sakei	0.72919	0	51	0	0	0	0
6a7e876c855cf250c7a7c220fa7e5bad	d__Bacteria; p__Proteobacteria; c__Gammaproteobacteria; o__Vibrionales; f__Vibrionaceae; g__Photobacterium	0.999957	0	0	11	0	0	0
6a8a02832bb018c4e9ff616d57c6a859	d__Bacteria; p__Proteobacteria; c__Gammaproteobacteria; o__Pseudomonadales; f__Pseudomonadaceae; g__Thiopseudomonas	0.996348	0	0	0	0	0	7
6bad0d83d1297affd2af620abed60fec	d__Bacteria; p__Actinobacteriota; c__Actinobacteria; o__Micrococcales; f__Bogoriellaceae; g__Bogoriella; s__uncultured_bacterium	0.952656	0	0	0	0	0	7
6bba6eefdc85bccb70febe474aa6ce4f	d__Bacteria; p__Bacteroidota; c__Bacteroidia; o__Cytophagales; f__Hymenobacteraceae; g__Hymenobacter	1	10	0	0	0	0	0
6c50a8f06e659c2b7422de7c9c393d43	d__Bacteria; p__Proteobacteria; c__Gammaproteobacteria; o__Pseudomonadales; f__Pseudomonadaceae; g__Thiopseudomonas; s__Thiopseudomonas_denitrificans	0.876364	0	0	0	0	0	15
6c9f4aef603393e49929cc414a57cc9d	d__Bacteria; p__Bacteroidota; c__Bacteroidia; o__Sphingobacteriales; f__NS11-12_marine_group; g__NS11-12_marine_group; s__uncultured_Flexibacteraceae	0.992255	19	0	0	0	0	0
6cb8175bb1c1374b82b19070b5e3446c	d__Bacteria; p__Firmicutes; c__Clostridia; o__Christensenellales; f__Christensenellaceae; g__Christensenellaceae_R-7_group; s__uncultured_bacterium	0.734325	0	0	0	0	0	6
6d1b6a20ba2712f3713e16c647dc92ed	d__Bacteria; p__Proteobacteria; c__Alphaproteobacteria; o__Rhizobiales; f__Rhizobiaceae; g__Mesorhizobium	0.915254	0	0	0	44	0	0
6d369a95075e613398a290432c61b202	d__Bacteria; p__Actinobacteriota; c__Coriobacteriia; o__Coriobacteriales; f__Atopobiaceae; g__Olsenella; s__Olsenella_umbonata	0.898097	0	0	0	0	0	46
6d677e5c12179e40e4f47ce70f9f6de2	d__Bacteria; p__Proteobacteria; c__Gammaproteobacteria; o__Burkholderiales; f__Comamonadaceae; g__Pelomonas	0.857898	0	0	0	0	33	0
6e08d579e2d8c5a9be6973680908177c	d__Bacteria; p__Firmicutes; c__Clostridia; o__Oscillospirales; f__Oscillospiraceae; g__UCG-005	0.826022	0	0	0	0	0	10
6e32f24b4ef6d6186bb029af20ef90b0	d__Bacteria; p__Verrucomicrobiota; c__Verrucomicrobiae; o__Chthoniobacterales; f__Terrimicrobiaceae; g__FukuN18_freshwater_group; s__uncultured_bacterium	0.982839	0	0	0	14	0	0
6e73e27d2fa0d2db36c97f1940912f6f	d__Bacteria; p__Bacteroidota; c__Bacteroidia; o__Bacteroidales; f__Prevotellaceae; g__Prevotellaceae_UCG-001	0.999464	0	0	0	0	0	13
6ed5a1c1ce6e003b0245e8ab392cd715	d__Bacteria; p__Firmicutes; c__Clostridia; o__Christensenellales; f__Christensenellaceae; g__Christensenellaceae_R-7_group	0.914828	0	0	0	0	0	11
6f3c5d2c100420889017272bfde2f110	d__Bacteria; p__Planctomycetota; c__Phycisphaerae; o__Tepidisphaerales; f__WD2101_soil_group; g__WD2101_soil_group; s__uncultured_bacterium	0.788379	0	0	0	0	202	0
6f91a1f8375f6a381a8724819851c70c	d__Bacteria; p__Firmicutes; c__Clostridia; o__Peptostreptococcales-Tissierellales; f__Anaerovoracaceae; g__[Eubacterium]_nodatum_group; s__Eubacterium_sp.	0.995742	0	0	0	0	0	23
6fe77bdde699706332195cd1da3dd4c1	d__Bacteria; p__Firmicutes; c__Bacilli; o__Izemoplasmatales; f__Izemoplasmatales; g__Izemoplasmatales; s__gut_metagenome	0.811945	0	0	0	0	0	17
6ffd08cd4cba45ccdff58c30d7ca6cbe	d__Bacteria; p__Firmicutes; c__Bacilli; o__Bacillales; f__Planococcaceae; g__Solibacillus	0.808144	0	0	0	0	0	119
7018e268cbc1431d6d370cfef2358407	d__Bacteria; p__Proteobacteria; c__Gammaproteobacteria; o__Xanthomonadales; f__Xanthomonadaceae; g__Stenotrophomonas; s__Stenotrophomonas_rhizophila	0.808549	0	0	0	0	25	0
708bafd92ee5eca47f4b4782d5e5c6aa	d__Bacteria; p__Firmicutes; c__Clostridia; o__Lachnospirales; f__Lachnospiraceae	0.999997	0	0	0	0	0	38
70ab162d9323063483d9866baa94d623	d__Bacteria; p__Proteobacteria; c__Alphaproteobacteria; o__Sphingomonadales; f__Sphingomonadaceae; g__Sandarakinorhabdus; s__Sandarakinorhabdus_limnophila	0.815389	0	0	0	0	0	4
70fa714352f4e1defe0d45848b909485	d__Bacteria; p__Bacteroidota; c__Bacteroidia; o__Flavobacteriales; f__Flavobacteriaceae; g__Myroides	0.741869	0	0	0	0	0	51
7108fd959460a684f6c903f6e7cfb36c	d__Bacteria; p__Proteobacteria; c__Gammaproteobacteria; o__Pasteurellales; f__Pasteurellaceae; g__Haemophilus	0.958564	0	0	0	33	0	0
715e9a4ec07692202ee6503f48d48012	d__Bacteria; p__Firmicutes; c__Clostridia; o__Monoglobales; f__Monoglobaceae; g__Monoglobus; s__uncultured_bacterium	0.702019	0	26	0	0	0	0
7160a4e6b4c6fc1001dba13f45285df7	d__Bacteria; p__Bacteroidota; c__Bacteroidia; o__Cytophagales; f__Cytophagaceae; g__Sporocytophaga; s__uncultured_bacterium	0.971749	5	0	0	0	0	0
71ac31979a7449f53a3e8cd21178ed62	d__Bacteria; p__Proteobacteria; c__Gammaproteobacteria; o__Xanthomonadales; f__Xanthomonadaceae; g__uncultured; s__Luteimonas_sp.	0.981625	0	0	0	0	0	21
723256011263cf14acb0637c001c5eff	d__Bacteria; p__Firmicutes; c__Clostridia; o__Oscillospirales; f__[Eubacterium]_coprostanoligenes_group; g__[Eubacterium]_coprostanoligenes_group; s__uncultured_bacterium	0.956347	0	0	0	0	0	16
727be4435054c2ff40ba95860bb9b082	d__Bacteria; p__Actinobacteriota; c__Actinobacteria; o__Micrococcales; f__Dermabacteraceae; g__Brachybacterium	0.99933	0	0	0	0	0	23
732df0e132812f6aebbd923d4d2e36ff	d__Bacteria; p__Firmicutes; c__Clostridia; o__Oscillospirales; f__Oscillospiraceae; g__UCG-005	0.995958	0	0	0	0	0	98
7406f698996b4699450a665197e54c3c	d__Bacteria; p__Proteobacteria; c__Gammaproteobacteria; o__Pseudomonadales; f__Moraxellaceae; g__Acinetobacter	0.999998	490	1284	317	981	1231	1053
746668c4ef3a5ff5ed78d0d006c19ec5	d__Bacteria; p__Proteobacteria; c__Gammaproteobacteria; o__Pseudomonadales; f__Pseudomonadaceae; g__Pseudomonas	0.999779	0	0	0	0	0	22
74668bcc814dcc840e8b8f8cbc4f2264	d__Bacteria; p__Firmicutes; c__Clostridia; o__Oscillospirales; f__Oscillospiraceae; g__UCG-005	0.999687	0	15	0	0	0	74
74719f6fa1ff7f6f5172de012de0e6f4	d__Bacteria; p__Firmicutes; c__Clostridia; o__Peptostreptococcales-Tissierellales; f__Anaerovoracaceae; g__[Eubacterium]_nodatum_group; s__Eubacterium_sp.	0.979067	0	0	0	0	0	8
74b125420cf3df9f7c7fcea3ecdfa236	d__Bacteria; p__Proteobacteria; c__Gammaproteobacteria; o__Burkholderiales; f__Alcaligenaceae; g__Castellaniella	0.966	0	0	0	0	410	0
74bbba1fed169a28d96fb4c2e231080a	d__Bacteria; p__Bacteroidota; c__Bacteroidia; o__Bacteroidales; f__Rikenellaceae; g__Rikenellaceae_RC9_gut_group; s__uncultured_bacterium	0.903926	0	0	0	0	0	59
751f6d7ca43aee5fae2abd7e6a61ff72	Unassigned	0.360988	0	0	0	0	0	29
755c659a92971a7e527bb2789fa0255f	d__Bacteria; p__Actinobacteriota; c__Acidimicrobiia; o__Microtrichales; f__Ilumatobacteraceae; g__CL500-29_marine_group; s__metagenome	0.849063	0	0	7	0	0	15
75880b3bb02296ac770a4d37fbd5e129	d__Bacteria; p__Actinobacteriota; c__Actinobacteria; o__Corynebacteriales; f__Corynebacteriaceae; g__Corynebacterium	0.999883	0	0	0	31	100	0
766d375ea5b497874a134dcdbb098834	d__Bacteria; p__Firmicutes; c__Clostridia; o__Oscillospirales; f__Oscillospiraceae; g__UCG-005	0.999669	0	0	0	0	0	53
76910bbeafcc7bf857c00c7ceef3e984	d__Bacteria; p__Firmicutes; c__Clostridia; o__Monoglobales; f__Monoglobaceae; g__Monoglobus; s__uncultured_Firmicutes	0.821021	0	0	0	0	0	23
76b7b6bef1e0a3214e553cdc3dc75504	d__Bacteria; p__Firmicutes; c__Clostridia; o__Lachnospirales; f__Lachnospiraceae; g__Agathobacter	0.786414	0	0	0	0	0	61
76d250a77a88f3ea2ac722070534b19e	d__Bacteria; p__Proteobacteria; c__Gammaproteobacteria; o__Burkholderiales; f__Methylophilaceae; g__Candidatus_Methylopumilus; s__uncultured_bacterium	0.705484	0	0	0	0	0	21
771537545feeaef1405141dfb5afc2cd	d__Bacteria; p__Firmicutes; c__Bacilli; o__Bacillales; f__Bacillaceae	0.99974	0	0	0	0	0	31
77235b95fdcd4a33afbe740142891915	d__Bacteria; p__Proteobacteria; c__Gammaproteobacteria; o__Burkholderiales; f__Burkholderiaceae; g__Lautropia	0.999999	0	0	8	0	0	0
7752d31354c96677ef72cbb8662246aa	d__Bacteria; p__Firmicutes; c__Clostridia; o__Oscillospirales; f__Oscillospiraceae; g__UCG-005	0.996828	0	0	0	0	0	26
77fd36fffe647f314bb7d33a3e8efaa0	d__Bacteria; p__Proteobacteria; c__Alphaproteobacteria; o__Sphingomonadales; f__Sphingomonadaceae; g__Sphingomonas	0.925723	52	0	0	73	50	0
78fd6f43a12d90e9ddb5f8a211c825d5	d__Bacteria; p__Actinobacteriota; c__Actinobacteria; o__Propionibacteriales; f__Propionibacteriaceae; g__Cutibacterium	0.999979	0	238	0	111	138	0
79ba6855862bae15cffe7245bf85712f	d__Bacteria; p__Proteobacteria; c__Gammaproteobacteria; o__Burkholderiales; f__Methylophilaceae; g__Candidatus_Methylopumilus; s__uncultured_bacterium	0.859331	26	0	0	10	31	0
79c67a95701fe145b39b108e3f371e5e	d__Bacteria; p__Actinobacteriota; c__Actinobacteria; o__Micrococcales; f__Microbacteriaceae; g__Microbacterium	0.998018	0	57	0	0	0	0
7a140569a39e9a733b28e40844abcb75	d__Bacteria; p__Firmicutes; c__Clostridia; o__Lachnospirales; f__Lachnospiraceae; g__Anaerosporobacter	0.700213	0	0	0	0	0	10
7abf57b6f224750a2bf0ecec8d921c8e	d__Bacteria; p__Firmicutes; c__Bacilli; o__Lactobacillales; f__Carnobacteriaceae; g__Alkalibacterium	0.998393	0	0	0	0	0	21
7ad12c8fedad800d8aee56da283b9a90	d__Bacteria; p__Bacteroidota; c__Bacteroidia; o__Bacteroidales; f__Marinifilaceae; g__Butyricimonas; s__Butyricimonas_virosa	0.702902	0	0	0	0	0	5
7b1a312446204f7b20bab1219c8677d0	d__Bacteria; p__Bacteroidota; c__Bacteroidia; o__Flavobacteriales; f__Weeksellaceae; g__Cloacibacterium	0.971307	0	73	0	0	0	0
7b660df31d39ac85a50bdb2af7f091f1	Unassigned	0.699838	0	0	0	0	8	0
7bfe95de13dda4bfa39e8066c10c3db4	d__Bacteria; p__Bacteroidota; c__Bacteroidia; o__Bacteroidales; f__Muribaculaceae; g__Muribaculaceae; s__uncultured_bacterium	0.97376	0	0	0	0	0	90
7c72b0b11de31fef789613a97fba2bf0	d__Bacteria; p__Bacteroidota; c__Bacteroidia; o__Flavobacteriales; f__Weeksellaceae; g__Cloacibacterium	0.946695	0	314	0	0	0	0
7c76e0fdf2d364ad75c249ddd5d6b6bd	d__Bacteria; p__Proteobacteria; c__Gammaproteobacteria; o__Pseudomonadales; f__Pseudomonadaceae; g__Pseudomonas	0.999973	0	56	19	45	63	27
7c993e705ca5a01a32bf032a8326cb91	d__Bacteria; p__Firmicutes; c__Bacilli; o__Lactobacillales; f__Carnobacteriaceae; g__Atopostipes; s__uncultured_bacterium	0.756669	0	0	0	0	0	30
7ca7b0bc1ddb580b17eba558276052af	d__Bacteria; p__Firmicutes; c__Bacilli; o__Staphylococcales; f__Staphylococcaceae; g__Staphylococcus	0.998638	0	83	0	0	0	0
7cbb7f7ee317e9a1c4ee29ffe2ff1b78	d__Bacteria; p__Firmicutes; c__Clostridia; o__Peptostreptococcales-Tissierellales; f__Peptostreptococcaceae	0.999676	0	0	0	0	0	34
7cf6c306a64b650297fbeaf261685ee7	d__Bacteria; p__Proteobacteria; c__Gammaproteobacteria; o__Legionellales; f__Legionellaceae; g__Legionella	0.98938	0	0	0	0	0	3
7e37ae813714e8ab4d2aab3271495662	d__Bacteria; p__Actinobacteriota; c__Actinobacteria; o__Pseudonocardiales; f__Pseudonocardiaceae; g__Saccharopolyspora; s__Saccharopolyspora_rectivirgula	0.95286	0	0	0	12	0	0
7e6532806444826c3500cc53f9a46a96	d__Bacteria; p__Proteobacteria; c__Gammaproteobacteria; o__Pseudomonadales; f__Pseudomonadaceae; g__Pseudomonas	0.969095	0	5	0	0	0	0
7e65fd3dbc383f6899883930028c290e	d__Bacteria; p__Firmicutes; c__Bacilli; o__Bacillales; f__Planococcaceae; g__Sporosarcina; s__Sporosarcina_pasteurii	0.727155	0	0	0	0	0	7
7e7acdd1bb09c90759a528f9f460b636	d__Bacteria; p__Firmicutes; c__Clostridia; o__Lachnospirales; f__Lachnospiraceae	0.999961	0	0	0	0	0	7
7eb78b3b20d493f4ba78888c5868d880	d__Bacteria; p__Proteobacteria; c__Gammaproteobacteria; o__Pseudomonadales; f__Moraxellaceae; g__Acinetobacter	0.999997	128	187	0	156	526	131
7eb8d6f70b94ef5d3c57f66df2a7162f	d__Bacteria; p__Proteobacteria; c__Gammaproteobacteria; o__Pseudomonadales; f__Moraxellaceae; g__Acinetobacter	0.999996	0	0	0	0	0	9
7f13f3d4b862a3e61bb0639b7bc42b25	d__Bacteria; p__Firmicutes; c__Bacilli; o__Lactobacillales; f__Carnobacteriaceae; g__Atopostipes; s__uncultured_bacterium	0.973558	0	0	0	3	0	0
7f4028cf463b10867da9a16c493f7af7	d__Eukaryota	0.932725	0	0	0	0	0	69
8042a529c97341dcd323dfd351919515	d__Bacteria; p__FCPU426; c__FCPU426; o__FCPU426; f__FCPU426; g__FCPU426; s__uncultured_bacterium	0.999552	0	0	0	53	0	0
810f5537642d2d4ed9935988ffaed72a	d__Bacteria; p__Proteobacteria; c__Alphaproteobacteria; o__Micropepsales; f__Micropepsaceae	0.999986	0	0	0	0	0	16
811c51ddb16d764f789e9bb5cd9087c2	d__Bacteria; p__Actinobacteriota; c__Actinobacteria; o__Corynebacteriales; f__Corynebacteriaceae; g__Corynebacterium	0.999882	0	0	9	0	0	0
812daf8e9e61c3dab827e7fa64c4dabd	d__Bacteria; p__Cyanobacteria; c__Cyanobacteriia; o__Chloroplast; f__Chloroplast; g__Chloroplast	0.998731	0	0	0	63	0	0
814c36175601271c4992b40e09c44c76	d__Bacteria; p__Firmicutes; c__Clostridia; o__Lachnospirales; f__Lachnospiraceae	0.999979	0	0	0	0	0	87
81628a98e20a8c61cc42ccb6824a8026	d__Bacteria; p__Firmicutes; c__Clostridia; o__Oscillospirales; f__Oscillospiraceae	0.989662	0	0	0	0	0	12
81d1507673dc4c5fddb4201e5e17e599	d__Bacteria; p__Fibrobacterota; c__Fibrobacteria; o__Fibrobacterales; f__Fibrobacteraceae; g__Fibrobacter	1	0	0	0	0	0	116
81e06d2c9c387ca2d799e4f6ea06c1f8	d__Bacteria; p__Bacteroidota; c__Bacteroidia; o__Cytophagales; f__Hymenobacteraceae; g__Hymenobacter	0.999999	0	0	8	0	0	0
81e8a1b5877141ea3d263bd1703f8080	d__Bacteria; p__Actinobacteriota; c__Actinobacteria; o__Micrococcales; f__Micrococcaceae; g__Rothia; s__Rothia_aeria	0.745666	0	0	0	51	0	0
81fc138cab537d8cec526f50b322b013	d__Bacteria; p__Proteobacteria; c__Gammaproteobacteria; o__Pseudomonadales; f__Pseudomonadaceae; g__Pseudomonas	0.993227	0	0	0	0	2	0
821909d9fdcffd504dd459af70c91b8f	d__Bacteria; p__Firmicutes; c__Clostridia; o__Oscillospirales; f__Oscillospiraceae; g__UCG-005; s__uncultured_bacterium	0.734999	0	0	0	0	0	34
82602460d79cfdff9efe480ceed48514	d__Bacteria; p__Bacteroidota; c__Bacteroidia; o__Bacteroidales; f__Prevotellaceae; g__Prevotella	0.997462	0	0	0	0	0	56
828caba223d26fe96668e6a43bb51247	d__Bacteria; p__Actinobacteriota; c__Actinobacteria; o__Corynebacteriales; f__Corynebacteriaceae; g__Corynebacterium	0.954164	0	26	0	63	0	0
82e4adb9b679ddcecba7f2209e894bc1	d__Bacteria; p__Proteobacteria; c__Alphaproteobacteria; o__Rhodobacterales; f__Rhodobacteraceae; g__Paracoccus	0.986915	0	0	0	0	0	8
833feff47e831801e05048eb3362f118	d__Bacteria; p__Bacteroidota; c__Bacteroidia; o__Bacteroidales; f__Prevotellaceae; g__Alloprevotella	0.999937	0	0	0	0	0	110
839d5fb5634352d73ad81e612aa45fe7	d__Bacteria; p__Firmicutes; c__Bacilli; o__Bacillales; f__Bacillaceae; g__Bacillus	0.995336	0	28	0	0	0	0
842e0348bebed5ac4de8eb1bcacf9cae	d__Bacteria; p__Firmicutes; c__Clostridia; o__Oscillospirales; f__Oscillospiraceae; g__NK4A214_group	0.889669	0	0	0	0	0	5
84a06c95e329357be67b61efa8876c91	d__Bacteria; p__Firmicutes; c__Bacilli; o__Staphylococcales; f__Staphylococcaceae; g__Staphylococcus	0.998183	0	0	0	21	0	0
84aa818d0895fd83d0a50b376ee0b765	d__Bacteria; p__Firmicutes; c__Clostridia; o__Oscillospirales; f__UCG-010; g__UCG-010; s__uncultured_bacterium	0.749535	0	0	0	0	0	5
850a703d07e3b2d458f5c45fb2b61b92	d__Bacteria; p__Firmicutes; c__Clostridia; o__Oscillospirales; f__[Eubacterium]_coprostanoligenes_group; g__[Eubacterium]_coprostanoligenes_group; s__uncultured_bacterium	0.716307	0	0	0	0	0	33
8526baea0733e422bc23b4f68be8fce9	d__Bacteria; p__Bacteroidota; c__Bacteroidia; o__Flavobacteriales; f__Weeksellaceae; g__Cloacibacterium	0.952262	3	707	0	0	59	0
85b0b5a26b0703f0fd449a94423d6a53	d__Bacteria; p__Firmicutes; c__Negativicutes; o__Acidaminococcales; f__Acidaminococcaceae; g__Phascolarctobacterium	1	0	0	0	0	0	53
85e24473d3cf1a1f4106ca4f00c2c146	d__Bacteria; p__Cyanobacteria; c__Cyanobacteriia; o__Pseudanabaenales; f__Pseudanabaenaceae; g__Pseudanabaena_PCC-7429	0.999999	0	0	7	0	0	0
85f6075c20618fef7834bed78f94aa0f	d__Bacteria; p__Proteobacteria; c__Gammaproteobacteria; o__Burkholderiales; f__Alcaligenaceae; g__Eoetvoesia	0.850003	0	0	0	0	0	45
864fcd8ae492a690db423904e103422e	d__Bacteria; p__Patescibacteria; c__Parcubacteria; o__Candidatus_Nomurabacteria; f__Candidatus_Nomurabacteria; g__Candidatus_Nomurabacteria; s__uncultured_soil	0.802939	0	0	8	0	0	0
866187f84a3351ae2b2e5641b0732210	d__Bacteria; p__Bacteroidota; c__Bacteroidia; o__Bacteroidales; f__Prevotellaceae; g__Alloprevotella; s__uncultured_bacterium	0.999637	0	0	0	0	4	0
86d2d564a21eaf77769ac2e2875b89cc	d__Bacteria; p__Firmicutes; c__Clostridia; o__Oscillospirales; f__Oscillospiraceae; g__UCG-005	0.998032	0	0	0	0	0	28
87a170d5eb2d1f3ca3110c90792327f8	d__Bacteria; p__Desulfobacterota; c__Desulfuromonadia; o__Bradymonadales; f__Bradymonadales; g__Bradymonadales; s__uncultured_bacterium	0.76569	0	0	0	0	0	25
894e760cb9c089ba1040c7b38c8d780c	d__Bacteria; p__Proteobacteria; c__Alphaproteobacteria; o__Sphingomonadales; f__Sphingomonadaceae; g__Sphingomonas	0.943547	1564	1778	520	1463	1581	1474
895315c4a71f5d8a830bec99c807383e	d__Bacteria; p__Bacteroidota; c__Bacteroidia; o__Bacteroidales; f__Muribaculaceae; g__Muribaculaceae; s__uncultured_bacterium	0.755668	0	0	0	0	0	5
897f4c5c3b7e6ba0ec844f858733be3a	d__Bacteria; p__Firmicutes; c__Bacilli; o__Lactobacillales; f__Lactobacillaceae; g__Lactobacillus	1	0	33	0	0	0	0
8a7102fbde6e6cebf588a24dd423fb96	d__Bacteria; p__Bacteroidota; c__Bacteroidia; o__Bacteroidales; f__Rikenellaceae; g__Rikenellaceae_RC9_gut_group; s__uncultured_Bacteroidales	0.78103	0	0	0	0	0	21
8a78a9e5cf6a8841c9e297772f5db51f	d__Bacteria; p__Proteobacteria; c__Alphaproteobacteria; o__Caulobacterales; f__Caulobacteraceae; g__Brevundimonas	0.987444	0	51	27	0	60	31
8a84cb0b248be63ba43ce854c55e0c56	d__Bacteria; p__Actinobacteriota; c__Actinobacteria; o__Micrococcales; f__Microbacteriaceae	0.999546	0	0	0	0	0	16
8a9f21036accf1a8dba4ffd32fd6c05e	d__Bacteria; p__Proteobacteria; c__Gammaproteobacteria; o__Burkholderiales; f__Alcaligenaceae; g__Oligella; s__Oligella_ureolytica	0.898527	0	0	0	0	0	21
8af4aed4d52083ae30e9adc6e290e87b	d__Eukaryota; p__Ciliophora; c__Intramacronucleata; o__Conthreep; f__Oligohymenophorea; g__Zoothamnium; s__Zoothamnium_intermedium	0.996085	0	0	7	0	0	0
8b3beda07d11143c9512243daf6a86f9	d__Bacteria; p__Proteobacteria; c__Gammaproteobacteria; o__Pseudomonadales; f__Moraxellaceae; g__Acinetobacter	0.999994	0	0	0	0	0	15
8bbabe50e6f5de1cf53fb412e962c4b4	d__Bacteria; p__Bacteroidota; c__Bacteroidia; o__Bacteroidales; f__Prevotellaceae; g__Prevotella	0.999998	0	0	0	0	0	32
8be45d6006f2e0a4f2bc66d8a10adfee	d__Bacteria; p__Actinobacteriota; c__Actinobacteria; o__Actinomycetales; f__Actinomycetaceae; g__Actinomyces	1	0	0	20	0	0	0
8ce7e419d31f9d6c47f6ef2d79cce9c6	d__Bacteria; p__Firmicutes; c__Negativicutes; o__Veillonellales-Selenomonadales; f__Veillonellaceae; g__Veillonella	1	0	0	0	0	44	0
8da5e9de9589c2971012d01d2279f6eb	d__Bacteria; p__Bacteroidota; c__Bacteroidia; o__Sphingobacteriales; f__Sphingobacteriaceae; g__Sphingobacterium	0.98319	0	0	0	0	0	45
8db5e18cab7d3bb542f2199dc185a4b9	d__Bacteria; p__Firmicutes; c__Bacilli; o__Lactobacillales; f__Carnobacteriaceae; g__Atopostipes; s__uncultured_bacterium	0.844242	0	0	0	0	0	25
8dc2078a9df56643acff865c9bed6e9d	Unassigned	0.845747	0	0	0	41	0	0
8e3775e2173d3e21db08d7ce19ffd9ad	d__Bacteria; p__Proteobacteria; c__Gammaproteobacteria; o__Burkholderiales; f__Comamonadaceae; g__Pelomonas	0.710328	0	0	0	0	17	0
8eb550c6f5f0d3916efbca1b6d37aafb	d__Bacteria; p__Verrucomicrobiota; c__Verrucomicrobiae; o__uncultured; f__uncultured; g__uncultured	0.99949	0	199	0	0	0	0
8ec67c1140c1fc39ec3d5c3a04ab95a7	d__Bacteria; p__Patescibacteria; c__Saccharimonadia; o__Saccharimonadales; f__Saccharimonadaceae; g__TM7a; s__uncultured_bacterium	0.739059	0	0	0	5	0	0
8f18fa0e4947433707b20d2603800029	d__Bacteria; p__Actinobacteriota; c__Actinobacteria; o__Propionibacteriales; f__Nocardioidaceae; g__Nocardioides	0.984722	0	0	0	0	26	0
8f98129993ed1bc44f29ce2898f269fd	d__Bacteria; p__Proteobacteria; c__Gammaproteobacteria; o__Enterobacterales; f__Enterobacteriaceae; g__Escherichia-Shigella	0.946535	0	0	0	20	0	0
8f9c29656c8bd4a2d8e42739843432a6	Unassigned	0.391317	0	9	0	0	0	0
900fa4a0882d5547d627b5e6d61c2176	d__Bacteria; p__Bacteroidota; c__Bacteroidia; o__Bacteroidales; f__Bacteroidaceae; g__Bacteroides	1	0	0	0	0	0	10
902b41918467e0193b8e5dde03e5bcaf	d__Bacteria; p__Bacteroidota; c__Bacteroidia; o__Flavobacteriales; f__Flavobacteriaceae; g__Flavobacterium; s__uncultured_bacterium	0.793745	0	0	0	0	0	17
90afad74b597ee806bb80c7426bbd123	d__Bacteria; p__Firmicutes; c__Clostridia; o__Christensenellales; f__Christensenellaceae; g__Christensenellaceae_R-7_group	0.944857	0	0	0	0	0	17
913e616b8616d34a17cb0c560d4ac200	d__Bacteria; p__Bacteroidota; c__Bacteroidia; o__Bacteroidales; f__Muribaculaceae; g__Muribaculaceae; s__uncultured_bacterium	0.817137	0	0	0	0	0	98
9188cf917b5de69ab9bb95b7f78791c5	d__Bacteria; p__Proteobacteria; c__Gammaproteobacteria; o__Diplorickettsiales; f__Diplorickettsiaceae; g__uncultured	0.774665	0	0	0	4	0	0
9297dd4046fb9b6fb6fa1771afe85a96	d__Bacteria; p__Firmicutes; c__Bacilli; o__Staphylococcales; f__Staphylococcaceae; g__Aliicoccus; s__uncultured_bacterium	0.958783	0	0	0	4	0	0
93dc0662cf56c39e456ead1f8c639127	d__Bacteria; p__Firmicutes; c__Clostridia; o__Oscillospirales; f__Oscillospiraceae; g__UCG-005	0.99804	0	0	0	0	0	38
93e3a05a18de87945c51ba82425322a5	d__Bacteria; p__Actinobacteriota; c__Actinobacteria; o__Micrococcales; f__Micrococcaceae; g__Rothia	0.999955	0	60	0	0	0	0
93fef993c3597082c07f8263b231bdec	d__Bacteria; p__Bacteroidota; c__Bacteroidia; o__Sphingobacteriales; f__Sphingobacteriaceae; g__Sphingobacterium	0.742316	0	0	0	0	0	10
947b0d39879bf90307553222c15f6df5	d__Bacteria; p__Firmicutes; c__Bacilli; o__Staphylococcales; f__Staphylococcaceae; g__Staphylococcus	0.999377	0	0	0	0	94	0
94b61e0c75e0cc473157d9ab10e442f8	d__Bacteria; p__Cyanobacteria; c__Cyanobacteriia; o__Chloroplast; f__Chloroplast; g__Chloroplast	1	0	0	0	0	0	17
94d4f72897a32b9ec68df7623919bef9	d__Bacteria; p__Proteobacteria; c__Gammaproteobacteria; o__Pseudomonadales; f__Moraxellaceae; g__Acinetobacter; s__Acinetobacter_ursingii	0.868715	0	0	0	62	0	0
94f2129e98ef04f4156eb97108ae02b9	d__Bacteria; p__Firmicutes; c__Clostridia; o__Oscillospirales; f__[Eubacterium]_coprostanoligenes_group; g__[Eubacterium]_coprostanoligenes_group; s__uncultured_bacterium	0.804807	0	0	0	0	0	11
9544d264546bf1f1a4edbfe063489ce8	d__Bacteria; p__Bacteroidota; c__Bacteroidia; o__Chitinophagales; f__Chitinophagaceae; g__Sediminibacterium	0.999792	0	0	0	0	0	2
962b2ff82147f92eeeef6cf051bbf1e9	d__Bacteria; p__Bacteroidota; c__Bacteroidia; o__Sphingobacteriales; f__Sphingobacteriaceae; g__Solitalea; s__uncultured_Sphingobacteriales	0.998885	0	0	0	0	0	9
965182dd4234088edb8f3afa792657f6	d__Bacteria; p__Cyanobacteria; c__Vampirivibrionia; o__Obscuribacterales; f__Obscuribacteraceae; g__Candidatus_Obscuribacter; s__uncultured_bacterium	0.986073	45	341	47	74	0	111
97b7baa6e0174d7d01faca3e72300b74	d__Bacteria; p__Bacteroidota; c__Bacteroidia; o__Sphingobacteriales; f__Sphingobacteriaceae; g__Pedobacter	0.999558	0	0	0	49	0	0
984d361739cef68637176e3109fcd9a5	d__Bacteria; p__Firmicutes; c__Bacilli; o__Mycoplasmatales; f__Mycoplasmataceae; g__Mycoplasma; s__uncultured_bacterium	0.94772	0	0	0	0	0	6
986894ee28b953e0d940d267c18b11e0	d__Bacteria; p__Firmicutes; c__Clostridia; o__Oscillospirales; f__Ruminococcaceae; g__uncultured; s__uncultured_organism	0.877157	0	0	0	0	0	23
98b05055c4583279eb1cad65f0cb42a3	Unassigned	0.380441	0	5	0	0	0	0
9961552defa134e8cba3e9f0011db2a7	d__Bacteria; p__Firmicutes; c__Bacilli; o__Erysipelotrichales; f__Erysipelotrichaceae; g__Erysipelothrix; s__uncultured_bacterium	0.872895	0	0	0	0	0	23
999c4cdad8698f2fef105779520d72f9	d__Bacteria; p__Firmicutes; c__Clostridia; o__Lachnospirales; f__Lachnospiraceae; g__Roseburia	0.710977	0	0	0	0	0	71
99a272776d3a5524f40633c0684abefd	d__Bacteria; p__Firmicutes; c__Clostridia; o__Lachnospirales; f__Lachnospiraceae; g__Anaerosporobacter; s__uncultured_bacterium	0.732446	0	0	0	0	0	13
9a15c49b5e9192210f12914208f5f8b7	d__Eukaryota; p__Ciliophora; c__Intramacronucleata	0.753279	5	0	0	0	0	0
9a30cd04ebd28ff91a94915b4a2b045f	d__Bacteria; p__Firmicutes; c__Bacilli; o__Staphylococcales; f__Staphylococcaceae; g__Staphylococcus	0.999275	0	24	0	0	0	0
9a4cf9ca9aa76766e0aee02bdad0f25e	Unassigned	0.726364	0	34	2	0	0	18
9addb42447f370394214042a2af4eaa1	d__Bacteria; p__Proteobacteria; c__Gammaproteobacteria; o__Legionellales; f__Legionellaceae; g__Legionella	0.999825	0	0	0	0	0	21
9b06c6b18ff71893fd0d59920d4710b8	d__Bacteria; p__Proteobacteria; c__Gammaproteobacteria; o__Pseudomonadales; f__Moraxellaceae; g__Acinetobacter; s__Acinetobacter_baumannii	0.722553	0	37	0	51	0	0
9b240fb9f552999e2df4343acbc8f92b	d__Bacteria; p__Firmicutes; c__Clostridia; o__Lachnospirales; f__Lachnospiraceae; g__Syntrophococcus; s__uncultured_bacterium	0.966403	0	0	0	0	0	37
9ba38450b9b0a80805e9d854b6a6e7b2	d__Bacteria; p__Bacteroidota; c__Bacteroidia; o__Flavobacteriales; f__Weeksellaceae; g__Chryseobacterium	0.999569	0	0	0	0	0	18
9c2b5c0ddc028f70e82dc34170775c3b	d__Bacteria; p__Firmicutes; c__Clostridia; o__Oscillospirales; f__Oscillospiraceae	0.996515	0	0	0	0	0	36
9c2df766e5356e978e539d7ca7f603fa	d__Bacteria; p__Firmicutes; c__Clostridia; o__Lachnospirales; f__Lachnospiraceae; g__Marvinbryantia; s__uncultured_bacterium	0.747039	0	0	0	0	0	38
9c6697f9b114408cfeaff5f1c3453be9	d__Bacteria; p__Actinobacteriota; c__Actinobacteria; o__Micrococcales; f__Microbacteriaceae; g__Microbacterium	0.987548	33	0	0	0	0	0
9cc877a869aad6904e25a64e1f6d1760	d__Bacteria; p__Proteobacteria; c__Gammaproteobacteria; o__Aeromonadales; f__Succinivibrionaceae; g__Succinivibrio; s__uncultured_Succinivibrio	0.703096	0	0	0	0	0	35
9ccd1bf2617b59b4ab7f567a1c19cc92	d__Bacteria; p__Proteobacteria; c__Gammaproteobacteria; o__Burkholderiales; f__Rhodocyclaceae; g__Methyloversatilis; s__uncultured_Methyloversatilis	0.886831	0	59	0	0	0	0
9cea455ca0bcf24b17821efe2b8680a4	d__Bacteria; p__Bacteroidota; c__Bacteroidia; o__Sphingobacteriales; f__Sphingobacteriaceae; g__uncultured; s__Sphingobacterium_jejuense	0.99957	0	0	0	0	0	23
9dab754c9206c35755bfd96b290caec7	d__Bacteria; p__Firmicutes; c__Clostridia; o__Oscillospirales; f__[Eubacterium]_coprostanoligenes_group; g__[Eubacterium]_coprostanoligenes_group	0.999672	0	0	0	0	0	62
9de2da286659b2ce4c464ba3bc3179c8	d__Bacteria; p__Firmicutes; c__Clostridia; o__Oscillospirales; f__Ruminococcaceae; g__Subdoligranulum	0.987843	0	0	0	0	0	21
9de3edc36f4bad9e8f1ac9f47fd9d593	d__Bacteria; p__Proteobacteria; c__Alphaproteobacteria; o__Rhizobiales; f__Rhizobiaceae; g__Allorhizobium-Neorhizobium-Pararhizobium-Rhizobium	0.745236	273	192	43	181	176	117
9ed512d338cad89d713a139caddd47f0	d__Bacteria; p__Firmicutes; c__Clostridia; o__Oscillospirales; f__UCG-010; g__UCG-010	0.999907	0	0	0	0	0	10
9f47db7f14ecd9c431a78657d943167d	d__Bacteria; p__Proteobacteria; c__Gammaproteobacteria; o__Oceanospirillales; f__Halomonadaceae	0.999997	0	12	0	0	0	0
9f53ee9bb0fbdd1d218ff81700f8b464	d__Bacteria; p__Bacteroidota; c__Bacteroidia; o__Bacteroidales; f__Prevotellaceae; g__uncultured; s__metagenome	0.857997	0	0	0	0	0	24
9fd58ac7035bb4785cbb1cbfb8b3a14f	d__Bacteria; p__Firmicutes; c__Bacilli; o__Staphylococcales; f__Staphylococcaceae; g__Staphylococcus; s__Staphylococcus_equorum	0.77149	0	0	0	0	0	57
9fdaca594ff2505d272eeca944801e69	d__Bacteria; p__Firmicutes; c__Clostridia; o__Oscillospirales; f__UCG-010; g__UCG-010; s__uncultured_bacterium	0.758075	0	0	0	0	0	32
9ff2b808a08fc042e31ad0b72847d22c	d__Bacteria; p__Bacteroidota; c__Bacteroidia; o__Bacteroidales; f__Bacteroidaceae; g__Bacteroides	0.999973	0	0	0	0	0	16
9ffb772ec7d8e07aa7c2fce969fe2811	d__Bacteria; p__Actinobacteriota; c__Actinobacteria; o__Micrococcales; f__Microbacteriaceae; g__Agrococcus; s__Agrococcus_jejuensis	0.776975	0	0	0	0	43	0
a0204b43df298bd4223baf18f5377c26	d__Bacteria; p__Firmicutes; c__Clostridia; o__Oscillospirales; f__Oscillospiraceae; g__UCG-005; s__uncultured_bacterium	0.75345	0	0	0	0	0	29
a11028284925274cf868ae44a9db6e7d	d__Bacteria; p__Proteobacteria; c__Alphaproteobacteria; o__Rickettsiales; f__AB1; g__AB1; s__Alphaproteobacteria_bacterium	0.999983	0	4	0	0	9	0
a1259f087f738952996e71161ba3dca8	d__Bacteria; p__Actinobacteriota; c__Actinobacteria; o__Frankiales; f__Sporichthyaceae; g__hgcI_clade	0.99542	0	85	0	0	0	0
a178317835fb6ad583557cdd4072efe7	d__Bacteria; p__Firmicutes; c__Bacilli; o__Bacillales; f__Planococcaceae; g__Solibacillus	0.904198	0	0	0	0	0	51
a241ee1738bc4afa80bc516c57073517	d__Bacteria; p__Firmicutes; c__Clostridia; o__Oscillospirales; f__Ruminococcaceae; g__uncultured; s__uncultured_bacterium	0.776933	0	0	0	0	0	16
a247daa77cad1216a578b0290125149f	d__Bacteria; p__Bacteroidota; c__Bacteroidia; o__Bacteroidales; f__Prevotellaceae; g__Prevotella	0.999984	0	0	0	0	0	80
a277ccdde2c6a03fd39529868e69a8ca	d__Bacteria; p__Firmicutes; c__Bacilli; o__Erysipelotrichales; f__Erysipelotrichaceae; g__Catenisphaera; s__uncultured_rumen	0.855639	0	0	0	0	0	21
a2edc155e8ef59f97c39149e9fdca941	d__Bacteria; p__Proteobacteria; c__Alphaproteobacteria; o__Sphingomonadales; f__Sphingomonadaceae; g__Sphingomonas	0.937775	0	0	0	0	75	0
a32c761f0d47c996815cdd7c660c8369	d__Bacteria; p__Actinobacteriota; c__Actinobacteria; o__Propionibacteriales; f__Propionibacteriaceae; g__Cutibacterium; s__Cutibacterium_granulosum	0.997681	0	0	0	56	0	0
a370efb53cbe48c0cbd2b33b5a550048	d__Bacteria; p__Firmicutes; c__Clostridia; o__Oscillospirales; f__UCG-010; g__UCG-010	0.999943	0	0	0	0	0	58
a3e9c8b8e4c909e717bc92eb3fa25d3a	d__Bacteria; p__Proteobacteria; c__Gammaproteobacteria; o__Burkholderiales; f__Comamonadaceae; g__Comamonas	0.952135	0	0	0	0	0	13
a41c66b21d8c5f27cfbc05edb9c1eb0d	d__Bacteria; p__Firmicutes; c__Clostridia; o__Oscillospirales; f__Oscillospiraceae; g__UCG-005	0.999296	0	0	0	0	0	27
a488875c81c300e65ed7b5124b124dbc	d__Bacteria; p__Firmicutes; c__Clostridia; o__Clostridia_vadinBB60_group; f__Clostridia_vadinBB60_group; g__Clostridia_vadinBB60_group; s__uncultured_bacterium	0.728859	0	0	0	0	0	13
a59e10ba773dbc2c7d854ea13adcb225	d__Bacteria; p__Actinobacteriota; c__Actinobacteria; o__Frankiales; f__Sporichthyaceae; g__Sporichthyaceae	0.873211	0	0	0	0	0	2
a7781c905e80e8dba503bc4400d075c1	d__Bacteria; p__Proteobacteria; c__Gammaproteobacteria; o__Burkholderiales; f__Alcaligenaceae; g__Verticiella	0.981654	0	0	0	0	0	17
a7a395f200990aff91c75e3abb5448f1	d__Bacteria; p__Proteobacteria; c__Gammaproteobacteria; o__Pseudomonadales; f__Moraxellaceae; g__Acinetobacter	0.999996	0	0	27	0	0	153
a807c4247b4087b02b8a939722404fbf	d__Bacteria; p__Bacteroidota; c__Bacteroidia; o__Bacteroidales; f__Prevotellaceae; g__Alloprevotella; s__uncultured_bacterium	0.999815	0	0	0	0	0	22
a83804f0cb1937585ed7cc3f5090c074	d__Bacteria; p__Proteobacteria; c__Alphaproteobacteria; o__Rhodobacterales; f__Rhodobacteraceae	0.999981	0	0	0	0	0	14
a8445e9e5a7ba0a8cab117b59841f4e5	d__Bacteria; p__Actinobacteriota; c__Actinobacteria; o__Corynebacteriales; f__Corynebacteriaceae; g__Corynebacterium	0.999572	0	16	0	0	0	0
a877bb568b84ed3dfa61a588668910b1	d__Eukaryota	0.991327	3	0	0	0	0	0
a8939cdda24146c3758c22ac1dc3383f	d__Bacteria; p__Firmicutes; c__Clostridia; o__Oscillospirales; f__Oscillospiraceae	0.999111	0	0	0	0	0	39
a89481640d008070d7ac9fea09ff692e	d__Bacteria; p__Acidobacteriota; c__Acidobacteriae; o__Solibacterales; f__Solibacteraceae; g__Candidatus_Solibacter	0.995709	4	0	0	0	0	4
a89c832e0f1a40a60e9752444dac62c6	d__Bacteria; p__Firmicutes; c__Clostridia; o__Oscillospirales; f__Oscillospiraceae; g__UCG-005	0.9897	0	0	0	0	0	32
a97dedce9c3405f35b439d92f3a0fa42	d__Bacteria; p__Verrucomicrobiota; c__Chlamydiae; o__Chlamydiales; f__cvE6; g__cvE6; s__uncultured_bacterium	0.99242	15	0	0	0	0	0
a9a2a1a3784d0a7faa6d15def59bda9d	d__Bacteria; p__Firmicutes; c__Clostridia; o__Oscillospirales; f__UCG-010; g__UCG-010	0.999882	0	0	0	0	0	3
aa68b9b0b108e1870b55bc530f83b997	d__Bacteria; p__Proteobacteria; c__Gammaproteobacteria; o__Burkholderiales; f__Comamonadaceae; g__Limnohabitans	0.974866	0	9	0	0	0	0
aa839931807ae5e00ab26ed732e24b24	d__Bacteria; p__Bacteroidota; c__Bacteroidia; o__Bacteroidales; f__Muribaculaceae; g__Muribaculaceae; s__uncultured_bacterium	0.994759	0	0	0	0	0	6
aa9d7f4d00e5b8819f3e6e3210fcfc99	d__Bacteria; p__Proteobacteria; c__Gammaproteobacteria; o__Burkholderiales; f__Comamonadaceae	1	10	0	0	0	0	0
aab4c9a7e5cc4551f11751a389297430	d__Bacteria; p__Firmicutes; c__Clostridia; o__Oscillospirales; f__UCG-010; g__UCG-010	0.99973	0	0	0	0	0	8
ab41d0e896e035b646ae115599242eb1	d__Archaea; p__Euryarchaeota; c__Methanobacteria; o__Methanobacteriales; f__Methanobacteriaceae; g__Methanobrevibacter	0.998394	0	0	0	0	0	51
ab491e62c163c4b627634a56a8bbcb14	d__Bacteria; p__Patescibacteria; c__uncultured; o__uncultured; f__uncultured; g__uncultured; s__uncultured_bacterium	0.999214	0	19	0	0	0	0
ab734e915f0672055e8c28b20d353ec8	d__Bacteria; p__Firmicutes; c__Clostridia; o__Lachnospirales; f__Lachnospiraceae; g__Acetitomaculum	0.957805	0	0	0	0	0	7
ab93e1093d13f0254039d4ab81f9cb66	d__Bacteria; p__Proteobacteria; c__Gammaproteobacteria; o__Burkholderiales; f__Comamonadaceae; g__Aquabacterium	0.990025	0	0	3	0	0	0
ac43218e474fd641dc8d3f7414014875	d__Bacteria; p__Firmicutes; c__Clostridia; o__Oscillospirales; f__[Eubacterium]_coprostanoligenes_group; g__[Eubacterium]_coprostanoligenes_group	0.998384	0	0	0	0	0	18
ac6fdabc9f5595856bd9e66019668328	d__Bacteria; p__Firmicutes; c__Clostridia; o__Oscillospirales; f__UCG-010; g__UCG-010	0.999877	0	0	0	0	0	15
ad54bde7f74e5d00b787306cff8aab76	d__Bacteria; p__Bacteroidota; c__Bacteroidia; o__Bacteroidales; f__Prevotellaceae; g__Alloprevotella	0.999997	0	0	0	0	0	64
ad6787eb9bfa0ba3aa0c71424f720033	d__Bacteria; p__Bacteroidota; c__Bacteroidia; o__Bacteroidales; f__Prevotellaceae; g__Alloprevotella; s__uncultured_bacterium	0.999569	0	0	5	0	0	0
adaaa5b93762bd522304a3de208f3b08	d__Bacteria; p__Actinobacteriota; c__Actinobacteria; o__Corynebacteriales; f__Corynebacteriaceae; g__Corynebacterium; s__Corynebacterium_kroppenstedtii	0.993299	6	0	0	0	0	0
adc7f1b6f7a40198805ee615307b8c9c	d__Bacteria; p__Firmicutes; c__Clostridia; o__Lachnospirales; f__Lachnospiraceae	0.998764	0	0	0	0	0	13
ae14797c24c9a286ad45d5b656523e66	d__Bacteria; p__Bacteroidota; c__Bacteroidia; o__Bacteroidales; f__Muribaculaceae; g__Muribaculaceae; s__uncultured_Porphyromonadaceae	0.996489	0	0	0	0	0	62
ae4e0c32b52254f3a0dbade602378e16	d__Bacteria; p__Firmicutes; c__Clostridia; o__Oscillospirales; f__[Eubacterium]_coprostanoligenes_group; g__[Eubacterium]_coprostanoligenes_group	0.995434	0	0	0	0	0	32
ae5322bcea1b5901238484121b4dfe9d	d__Bacteria; p__Firmicutes; c__Clostridia; o__Oscillospirales; f__UCG-010; g__UCG-010	0.999218	0	0	0	0	0	39
ae582f77c8735b5c8294a05fe79183bf	Unassigned	0.583797	0	0	0	210	0	0
af083fa7e401a31afda8fc0f1784f28c	d__Bacteria; p__Bacteroidota; c__Bacteroidia; o__Cytophagales; f__Cytophagaceae; g__Siphonobacter; s__Siphonobacter_sp.	0.999989	0	0	0	97	0	17
af262e15ca1b6dd47419462801465b55	d__Bacteria; p__Firmicutes; c__Clostridia; o__Lachnospirales; f__Lachnospiraceae	0.999976	0	0	0	0	0	16
afcc5473fa9a5cf97b2804a0b7a00344	d__Bacteria; p__Proteobacteria; c__Alphaproteobacteria; o__Rhizobiales; f__Xanthobacteraceae; g__Bradyrhizobium	0.907795	0	0	17	0	0	25
aff617f89215383735b93dbb9b9c6069	d__Bacteria; p__Proteobacteria; c__Alphaproteobacteria; o__Sphingomonadales; f__Sphingomonadaceae; g__Sphingorhabdus; s__Sphingomonas_sp.	0.814675	22	0	0	0	0	3
b0239a3aeff4d18c36f6946944cabb5e	d__Bacteria; p__Bacteroidota; c__Bacteroidia; o__Bacteroidales; f__Prevotellaceae	0.999902	0	0	0	0	0	9
b02e71247fedf5b7adfb9e41e21f30a0	d__Bacteria; p__Actinobacteriota; c__Actinobacteria; o__Micrococcales; f__Promicromonosporaceae; g__Cellulosimicrobium	0.884155	0	0	9	0	0	0
b0b8596ad5ef5ff3de1f4488725ee2d7	d__Bacteria; p__Proteobacteria; c__Gammaproteobacteria; o__Aeromonadales; f__Aeromonadaceae; g__Oceanisphaera; s__uncultured_proteobacterium	0.96341	0	0	0	0	0	12
b14458afc5ab15ef1688e334700736a4	d__Bacteria; p__Planctomycetota; c__Planctomycetes; o__Pirellulales; f__Pirellulaceae; g__uncultured	0.998347	0	33	0	0	0	15
b15301c9f88571a5ddc92b190d3c4dc4	d__Bacteria; p__Proteobacteria; c__Alphaproteobacteria; o__Rhizobiales; f__Beijerinckiaceae; g__Bosea	0.999799	753	697	214	550	422	473
b172acbb54408564ce3210ebd3221bba	d__Bacteria; p__Bacteroidota; c__Bacteroidia; o__Bacteroidales; f__Prevotellaceae; g__Prevotella	0.999146	0	0	0	0	0	22
b17d917b111b9988ebad03f32413dc86	d__Bacteria; p__Proteobacteria; c__Gammaproteobacteria; o__Pseudomonadales; f__Pseudomonadaceae; g__Pseudomonas	0.9997	0	0	0	0	75	0
b230c2ccf33546a530a0f99843ede306	d__Bacteria; p__Actinobacteriota; c__Actinobacteria; o__Corynebacteriales; f__Dietziaceae; g__Dietzia	0.999972	0	12	0	0	0	0
b29d141406b6c1e96e7d3180f38ddac7	d__Bacteria; p__Firmicutes; c__Bacilli; o__Lactobacillales; f__Streptococcaceae; g__Streptococcus	0.999998	0	35	0	0	0	0
b29ef407449437ea2d1b8f41ee7b83be	d__Bacteria; p__Firmicutes; c__Clostridia; o__Oscillospirales; f__[Eubacterium]_coprostanoligenes_group; g__[Eubacterium]_coprostanoligenes_group; s__uncultured_bacterium	0.720207	0	0	0	0	0	12
b2b72d24aca80c86fe1de1c63df0b8eb	d__Bacteria; p__Bacteroidota; c__Bacteroidia; o__Bacteroidales; f__Prevotellaceae; g__Prevotella	0.999608	0	0	0	0	0	162
b2c4c92f7314208a7a51b2bf9d358850	d__Bacteria; p__Verrucomicrobiota; c__Lentisphaeria; o__Victivallales; f__Victivallaceae; g__Victivallaceae; s__uncultured_bacterium	0.750729	0	0	0	131	0	0
b2d990ff4828665d150b8a8703ddcf24	d__Bacteria; p__Firmicutes; c__Clostridia; o__Oscillospirales; f__[Eubacterium]_coprostanoligenes_group; g__[Eubacterium]_coprostanoligenes_group; s__uncultured_bacterium	0.866159	0	0	0	0	0	17
b329c29c30a5d808d73ec0c44d882816	d__Bacteria; p__Proteobacteria; c__Gammaproteobacteria; o__Pseudomonadales; f__Pseudomonadaceae; g__Thiopseudomonas	0.999121	0	0	0	0	0	10
b32bb16a5a4d44c57c230b48fc875681	d__Bacteria; p__Bacteroidota; c__Bacteroidia; o__Flavobacteriales; f__Flavobacteriaceae; g__Flavobacterium	0.999864	0	0	0	0	0	44
b33db8f6095b300f69b3e47fda3817e6	d__Bacteria; p__Proteobacteria; c__Gammaproteobacteria; o__Pseudomonadales; f__Moraxellaceae; g__Acinetobacter	0.999998	0	0	0	0	0	60
b346f970fa0a7dd77fe9e88c744cd662	d__Bacteria; p__Bacteroidota; c__Bacteroidia; o__Bacteroidales; f__Rikenellaceae; g__Rikenellaceae_RC9_gut_group; s__uncultured_Bacteroidales	0.714511	0	0	0	0	0	47
b3c48a0bbcf8011b5190dfb8bcd6fe16	d__Bacteria; p__Proteobacteria; c__Gammaproteobacteria; o__Burkholderiales; f__TRA3-20; g__TRA3-20	0.99988	0	84	0	0	0	0
b3fb45450fa38ad9bc4252aeb02d5e53	d__Bacteria; p__Firmicutes; c__Clostridia; o__Oscillospirales; f__Oscillospiraceae; g__UCG-005	0.999297	0	0	0	0	0	31
b4488e0d9a99a8326d9ccd92999e6220	d__Bacteria; p__Firmicutes; c__Bacilli; o__Lactobacillales; f__Carnobacteriaceae; g__Jeotgalibaca; s__uncultured_bacterium	0.953067	0	13	0	0	0	0
b4f955133bc8f0a8778d1837f3923726	d__Bacteria; p__Planctomycetota; c__Planctomycetes; o__Gemmatales; f__Gemmataceae; g__Zavarzinella	0.999995	0	0	0	0	0	38
b5676b44c25954ba622499d03ede2fb3	d__Bacteria; p__Firmicutes; c__Bacilli; o__Lactobacillales; f__Lactobacillaceae; g__Lactobacillus	1	0	75	0	0	0	0
b5c20299182c8a3c32f7892bd6d1d859	d__Bacteria; p__Proteobacteria; c__Gammaproteobacteria; o__Enterobacterales; f__Yersiniaceae; g__Serratia	0.884756	0	79	0	103	0	0
b65ad14ab5cc681afe57cff2266348b3	d__Bacteria; p__Proteobacteria; c__Gammaproteobacteria; o__Burkholderiales; f__Comamonadaceae; g__Delftia	0.980823	10	0	0	0	0	0
b6a962751009de3ab0bd25a1bace4be4	d__Bacteria; p__Proteobacteria; c__Alphaproteobacteria; o__Caulobacterales; f__Caulobacteraceae; g__Phenylobacterium	0.998138	8	10	0	0	0	0
b70cc742c6ccd4961fcb168161d48c4a	d__Bacteria; p__Proteobacteria; c__Gammaproteobacteria; o__Pseudomonadales; f__Moraxellaceae; g__Acinetobacter	0.999305	0	0	0	0	0	6
b729e3bdf6ee981b79f81bd2d141b3a2	d__Bacteria; p__Firmicutes; c__Clostridia; o__Lachnospirales; f__Lachnospiraceae; g__Lachnospiraceae_NK3A20_group	0.964887	0	0	0	0	0	27
b771ec4f7aababd051a216aa91244392	d__Bacteria; p__Firmicutes; c__Clostridia; o__Oscillospirales; f__Ruminococcaceae; g__Faecalibacterium	0.999741	0	0	0	0	18	0
b779c3848ecba01268a53496472a47d3	d__Bacteria; p__Bacteroidota; c__Bacteroidia; o__Bacteroidales; f__Prevotellaceae; g__Prevotellaceae_UCG-003; s__uncultured_bacterium	0.992282	0	0	0	0	0	78
b7eb6c2d0e174c32c7dd01920f848fa7	d__Bacteria; p__Firmicutes; c__Clostridia; o__Oscillospirales; f__Oscillospiraceae	0.993489	0	0	0	0	0	22
b7f5347fdfa626e9983a3a61145b0328	d__Bacteria; p__Desulfobacterota; c__Desulfuromonadia; o__Bradymonadales; f__Bradymonadales; g__Bradymonadales; s__uncultured_marine	0.841632	0	0	0	0	0	42
b82d23cc2a890b009e1f4be9babb7319	d__Bacteria; p__Firmicutes; c__Clostridia; o__Oscillospirales; f__UCG-010; g__UCG-010	0.999962	0	0	0	0	0	23
b8ed112ee54b22769cd280b5834fb90c	d__Bacteria; p__Firmicutes; c__Bacilli; o__RF39; f__RF39; g__RF39	1	0	0	0	0	0	9
b976c83ede8b63da075a71981e0b02ce	d__Bacteria; p__Bacteroidota; c__Bacteroidia; o__Bacteroidales; f__Prevotellaceae; g__uncultured; s__metagenome	0.833102	0	0	0	0	0	98
b98abf0f6ac593d0635258429fd62c55	d__Bacteria; p__Actinobacteriota; c__Actinobacteria; o__Micrococcales; f__Microbacteriaceae; g__Leucobacter	0.936675	0	0	0	0	0	20
ba621fa89594c083b95940b48916302b	d__Bacteria; p__Proteobacteria; c__Alphaproteobacteria; o__Sphingomonadales; f__Sphingomonadaceae; g__Sphingobium	0.993275	0	33	0	0	0	0
bb6a266790b1cc21406ce1a85f9adbc9	d__Bacteria; p__Bacteroidota; c__Bacteroidia; o__Cytophagales; f__Spirosomaceae; g__Dyadobacter	0.999958	0	0	0	67	0	0
bb6d86b78ddbdc26ad68a7098e90dcc4	d__Bacteria; p__Proteobacteria; c__Gammaproteobacteria; o__Pseudomonadales; f__Pseudomonadaceae; g__Pseudomonas	0.999545	0	0	0	0	116	48
bb8b62627032692660bd046642f82efa	d__Bacteria; p__Firmicutes; c__Bacilli; o__Lactobacillales; f__Aerococcaceae; g__Facklamia	0.999778	0	0	0	0	0	52
bc6a80e7b687dc3131a4a367e6221f44	d__Bacteria; p__Actinobacteriota; c__Actinobacteria; o__Bifidobacteriales; f__Bifidobacteriaceae; g__Bifidobacterium; s__Bifidobacterium_bifidum	0.98432	0	0	0	54	0	0
bcacc7eceba412e74cad0e914f51369a	d__Bacteria; p__Actinobacteriota; c__Coriobacteriia; o__Coriobacteriales; f__Coriobacteriaceae; g__Collinsella	0.999989	0	0	0	24	0	0
bd4311017d941b78b3d11c985c0a83dc	d__Bacteria; p__Firmicutes; c__Clostridia; o__Oscillospirales; f__Oscillospiraceae	0.999755	0	0	0	0	0	16
bd7386c026b5570d8b081cb28082d93b	d__Bacteria; p__Actinobacteriota; c__Actinobacteria; o__Micrococcales; f__Micrococcaceae; g__Micrococcus	0.958469	0	42	0	0	0	0
bdbebde956180e164b508457f8515c68	d__Bacteria; p__Actinobacteriota; c__Actinobacteria; o__Frankiales; f__Sporichthyaceae	1	0	0	0	0	0	10
be62d395f0ff768f7c6ac822c6efcc6d	d__Bacteria; p__Spirochaetota; c__Spirochaetia; o__Spirochaetales; f__Spirochaetaceae; g__Sphaerochaeta; s__uncultured_bacterium	0.97112	0	0	0	0	0	19
be6ce23130da6ea051d73c0eb10dc2a5	d__Bacteria; p__Cyanobacteria; c__Cyanobacteriia; o__Chloroplast; f__Chloroplast; g__Chloroplast	1	0	0	0	5	0	0
be995264b4d74679ae08f2cd75693e00	d__Bacteria; p__Bacteroidota; c__Bacteroidia; o__Sphingobacteriales; f__KD3-93; g__KD3-93; s__uncultured_Bacteroidetes	0.720068	0	60	9	0	0	0
beb746204841d6b06aac4e2368cfe5a3	d__Bacteria; p__Firmicutes; c__Clostridia; o__Lachnospirales; f__Lachnospiraceae	0.999947	0	0	0	0	0	15
bf3eb786f8cc639905b40f730ea469f3	d__Bacteria; p__Proteobacteria; c__Alphaproteobacteria; o__Rhizobiales; f__Beijerinckiaceae; g__28-YEA-48; s__Afipia_genosp.	0.914052	29	55	13	0	92	8
bf6e5cbc79657fe3d162ccd42458302e	d__Bacteria; p__Bacteroidota; c__Bacteroidia; o__Bacteroidales; f__Prevotellaceae; g__Prevotella	0.905454	0	0	0	0	0	38
bfc824d80b39388b20ecb85533bcb6dc	d__Bacteria; p__Bacteroidota; c__Bacteroidia; o__Flavobacteriales; f__Flavobacteriaceae; g__Flavobacterium	0.995307	0	0	0	0	0	34
c03131729c11822a0f8c51575c7836c3	d__Bacteria; p__Proteobacteria; c__Alphaproteobacteria; o__Sphingomonadales; f__Sphingomonadaceae; g__Sphingobium	0.966152	0	42	0	0	0	0
c0d5e1e7e04cd754a76b1836b0dc2674	d__Bacteria; p__Firmicutes; c__Clostridia; o__Peptococcales; f__Peptococcaceae; g__uncultured; s__uncultured_bacterium	0.793055	0	0	0	0	0	16
c0d7ec1625cef79908458d0390907e36	d__Bacteria; p__Bacteroidota; c__Bacteroidia; o__Bacteroidales; f__p-2534-18B5_gut_group; g__p-2534-18B5_gut_group; s__uncultured_bacterium	0.999846	0	0	0	0	0	3
c1204cf4f5c816b898d7e85b2f3a376a	d__Bacteria; p__Bacteroidota; c__Bacteroidia; o__Bacteroidales; f__Prevotellaceae; g__Prevotellaceae_UCG-003; s__uncultured_bacterium	0.766667	0	0	0	0	0	58
c1cec78500cfe689840901c8ff804c8e	d__Bacteria; p__Bacteroidota; c__Bacteroidia; o__Flavobacteriales; f__Weeksellaceae; g__Chryseobacterium; s__Chryseobacterium_piscium	0.706762	0	0	0	0	0	28
c1e908d68a63478328337df6d79bfcaa	d__Bacteria; p__Proteobacteria; c__Gammaproteobacteria; o__Pseudomonadales; f__Pseudomonadaceae; g__Pseudomonas	0.999763	0	87	0	0	0	0
c1ee1fd8ab404263bbefd0b0ce91412b	d__Bacteria; p__Firmicutes; c__Clostridia; o__Oscillospirales; f__UCG-010; g__UCG-010	0.999656	0	0	0	0	0	4
c22ca46916992f83372a6c3e6a122088	d__Bacteria; p__Firmicutes; c__Bacilli; o__Erysipelotrichales; f__Erysipelotrichaceae; g__Erysipelothrix	0.99975	0	0	0	0	0	60
c27eac2565479cb9fbd2e765fb92f275	d__Bacteria; p__Firmicutes; c__Bacilli; o__Lactobacillales; f__Carnobacteriaceae; g__Atopostipes; s__uncultured_bacterium	0.884652	0	0	0	0	0	30
c2e7154c90b224c3cb88397b4a88428d	d__Bacteria; p__Proteobacteria; c__Alphaproteobacteria; o__Sphingomonadales; f__Sphingomonadaceae; g__Sphingobium	0.978071	557	1263	400	1257	819	958
c37e9947274673ecdd3c3b142abff6d2	d__Bacteria; p__Planctomycetota; c__Planctomycetes; o__Gemmatales; f__Gemmataceae; g__uncultured; s__uncultured_bacterium	0.712658	0	0	6	0	0	0
c4697fe43978a57519d38409f43d0310	d__Bacteria; p__Firmicutes; c__Clostridia; o__Lachnospirales; f__Lachnospiraceae	0.998245	0	0	0	0	0	9
c4a8ad7cba6b15e122ac75ebeecd85f2	d__Bacteria; p__Firmicutes; c__Clostridia; o__Clostridia_UCG-014; f__Clostridia_UCG-014; g__Clostridia_UCG-014	1	0	0	0	0	0	12
c5464621e1370d0c775496686a586207	Unassigned	0.367492	0	0	0	7	0	0
c5a9f7f393f0e4736623ef82cd5b0084	d__Bacteria; p__Actinobacteriota; c__Acidimicrobiia; o__Microtrichales; f__Ilumatobacteraceae; g__CL500-29_marine_group; s__uncultured_Ilumatobacter	0.818792	54	167	3	0	0	19
c628758a573eb5763e297ea440299a02	Unassigned	0.587826	0	19	0	0	0	0
c66412d715d8bce00a73e88c9b8c4687	d__Bacteria; p__Bacteroidota; c__Bacteroidia; o__Bacteroidales; f__Muribaculaceae; g__Muribaculaceae; s__uncultured_bacterium	0.971168	0	0	0	0	0	70
c6eac8f9c127264a518c6b66ddef0010	d__Bacteria; p__Bacteroidota; c__Bacteroidia; o__Bacteroidales; f__Tannerellaceae; g__Parabacteroides; s__uncultured_bacterium	0.989221	0	0	0	0	0	76
c6faa18ed1c6e87af481671c8fb6502a	d__Bacteria; p__Firmicutes; c__Bacilli; o__Lactobacillales; f__Aerococcaceae; g__Aerococcus	1	0	0	0	0	0	61
c7a5461f562f0e74acb0f250499c34c3	d__Bacteria; p__Firmicutes; c__Bacilli; o__Lactobacillales; f__Enterococcaceae; g__Enterococcus; s__Enterococcus_cecorum	0.890299	0	77	0	0	0	0
c83648b14dbf6d39cf1369ed6519215e	d__Bacteria; p__Firmicutes; c__Bacilli; o__Staphylococcales; f__Staphylococcaceae; g__Jeotgalicoccus	0.999946	0	0	0	0	0	14
c8a5c01d2e5fcfa810651effc0ee2d19	d__Bacteria; p__Proteobacteria; c__Gammaproteobacteria; o__Alteromonadales; f__Idiomarinaceae; g__Aliidiomarina; s__uncultured_bacterium	0.955834	0	0	0	0	0	33
c956117ae47a83ce282e576770c91eea	d__Bacteria; p__Firmicutes; c__Bacilli; o__Staphylococcales; f__Staphylococcaceae; g__Staphylococcus	0.99719	0	0	0	0	294	0
c95f1d36e6711372554c250afadfef24	d__Bacteria; p__Bacteroidota; c__Bacteroidia; o__Bacteroidales; f__Prevotellaceae; g__uncultured; s__uncultured_bacterium	0.974913	0	0	0	0	0	63
c962d0edd28bad17a006a94a67e0fe82	d__Bacteria; p__Bacteroidota; c__Bacteroidia; o__Bacteroidales; f__Tannerellaceae; g__Parabacteroides	0.997541	0	0	0	0	0	10
c9664610e2df9f2dfe3e7ba683a8bde6	d__Bacteria; p__Firmicutes; c__Clostridia; o__Oscillospirales; f__UCG-010; g__UCG-010	0.999876	0	0	0	0	0	23
c980790f8e1d81f6fd00b065469c9929	d__Bacteria; p__Bacteroidota; c__Bacteroidia; o__Flavobacteriales; f__Flavobacteriaceae; g__Myroides; s__uncultured_compost	0.746804	0	0	0	0	0	29
c9d2982789d7f8d80904b7cec5dd055f	d__Bacteria; p__Firmicutes; c__Clostridia; o__Oscillospirales; f__Oscillospiraceae; g__UCG-005	0.82461	0	0	0	0	0	22
ca72cc2d3e2810caf04fb960f9bec3fb	d__Bacteria; p__Proteobacteria; c__Alphaproteobacteria; o__Caulobacterales; f__Caulobacteraceae; g__Caulobacter	0.999133	0	0	0	0	0	24
caee6eaca176e2b72996aaaf5b223d64	d__Bacteria; p__Armatimonadota; c__Chthonomonadetes; o__Chthonomonadales; f__Chthonomonadales; g__Chthonomonadales; s__uncultured_bacterium	0.982402	14	0	0	0	0	0
cb0c93a642f97fea985cecb59acbadb2	d__Bacteria; p__Bacteroidota; c__Bacteroidia; o__Cytophagales; f__Cytophagaceae; g__Rhodocytophaga	1	0	37	0	0	0	0
cb67d924d22b2c28c044170ff21cf8fe	d__Bacteria; p__Actinobacteriota; c__Actinobacteria; o__Frankiales; f__Sporichthyaceae; g__hgcI_clade	0.997982	0	0	0	0	0	138
cb93f454b92223192ee5c8e84e981483	d__Bacteria; p__Firmicutes; c__Bacilli; o__Lactobacillales; f__Lactobacillaceae; g__Lactobacillus; s__Lactobacillus_coryniformis	0.963109	0	0	0	0	0	9
cc32ae65386edcc59e963fb67f5ec704	d__Bacteria; p__Firmicutes; c__Clostridia; o__Oscillospirales; f__Oscillospiraceae; g__UCG-005	0.99935	0	0	0	0	0	23
cc6ced1f3e6df41781dbf5399649eafb	d__Bacteria; p__Bacteroidota; c__Bacteroidia; o__Bacteroidales; f__Prevotellaceae; g__Prevotella; s__uncultured_bacterium	0.811838	0	0	0	0	0	89
ccd54f3610f3b2cf8f8dc1118f223576	d__Bacteria; p__Firmicutes; c__Negativicutes; o__Veillonellales-Selenomonadales; f__Veillonellaceae; g__Negativicoccus; s__Negativicoccus_succinicivorans	0.996996	0	0	0	0	5	0
cd54708c7a44eeb2715d089f9e707fc2	d__Bacteria; p__Firmicutes; c__Clostridia; o__Lachnospirales; f__Lachnospiraceae	0.999967	0	0	0	0	0	29
cd80c55cc743b75958ec04ab9572efa0	d__Bacteria; p__Proteobacteria; c__Alphaproteobacteria; o__Sphingomonadales; f__Sphingomonadaceae; g__Porphyrobacter	0.984116	28	0	9	26	0	0
ce8dcd1d715d9a475ad075b7f61da2ae	d__Bacteria; p__Proteobacteria; c__Alphaproteobacteria; o__Caulobacterales; f__Caulobacteraceae; g__Phenylobacterium	0.933499	45	49	28	0	0	0
cea9714b6fc9ab8ec1e96736692818c0	d__Bacteria; p__Proteobacteria; c__Gammaproteobacteria; o__Xanthomonadales; f__Xanthomonadaceae; g__uncultured; s__Luteimonas_sp.	0.911338	0	0	0	0	0	32
cebd25d490ec820ca9703440abca81bd	d__Bacteria; p__Firmicutes; c__Clostridia; o__Oscillospirales; f__Oscillospiraceae; g__UCG-005	0.99881	0	0	0	0	0	18
cefcfcc2333e64185e569c878216e657	d__Bacteria; p__Firmicutes; c__Clostridia; o__Lachnospirales; f__Lachnospiraceae	0.997171	0	19	0	0	0	0
cf4cea9b9b0b2066919ab97beb7885fe	d__Bacteria; p__Bacteroidota; c__Bacteroidia; o__Bacteroidales; f__Rikenellaceae; g__Rikenellaceae_RC9_gut_group; s__uncultured_bacterium	0.781682	0	0	0	0	0	49
cface0cf7baf650d7ce0c973df069d34	d__Bacteria; p__Acidobacteriota; c__Vicinamibacteria; o__Vicinamibacterales; f__Vicinamibacteraceae; g__Vicinamibacteraceae; s__uncultured_Acidobacteria	0.715927	0	0	0	0	0	19
cff24e617fec9c999fdad99532e9a247	d__Bacteria; p__Armatimonadota; c__Chthonomonadetes; o__Chthonomonadales; f__Chthonomonadaceae; g__Chthonomonas; s__uncultured_bacterium	0.800279	0	39	0	0	0	0
d01bc33a9a533e834b045f5773fd226b	d__Bacteria; p__Actinobacteriota; c__Actinobacteria; o__Frankiales; f__uncultured; g__uncultured	0.983982	0	38	0	0	0	0
d04521c1b7861e86b85adae6f572bb67	d__Bacteria; p__Firmicutes; c__Bacilli; o__Lactobacillales; f__Streptococcaceae; g__Streptococcus	0.999999	0	178	0	0	0	0
d13a6ef9c72ae0eb397ba7fab50ed400	d__Bacteria; p__Proteobacteria; c__Gammaproteobacteria; o__Burkholderiales; f__Comamonadaceae	0.999999	0	15	0	0	0	0
d14cde8cef0618e19b251e14e44bff7c	d__Bacteria; p__Firmicutes; c__Negativicutes; o__Veillonellales-Selenomonadales; f__Selenomonadaceae; g__Anaerovibrio; s__uncultured_bacterium	0.810995	0	0	0	0	0	62
d21974707ae1166fea8ad70ee4b77800	d__Bacteria; p__Bacteroidota; c__Bacteroidia; o__Bacteroidales; f__Rikenellaceae; g__Rikenellaceae_RC9_gut_group; s__uncultured_bacterium	0.990516	0	0	0	0	0	27
d221a82b1aac065cc671149baeaad8ad	d__Bacteria; p__Firmicutes; c__Clostridia; o__Peptostreptococcales-Tissierellales; f__Peptostreptococcaceae; g__Romboutsia	0.911393	0	0	0	0	0	69
d24a9e57ff1596735243f594f7b019ce	d__Bacteria; p__Firmicutes; c__Clostridia; o__Christensenellales; f__Christensenellaceae; g__Christensenellaceae_R-7_group	0.953737	0	0	0	0	0	7
d3118e05bb56175530e52b058b499d38	d__Bacteria; p__Firmicutes; c__Bacilli; o__Bacillales; f__Bacillaceae; g__Oceanobacillus; s__uncultured_bacterium	0.798431	0	0	0	0	0	33
d376722dffc9d749294e11a10529a88d	d__Bacteria; p__Planctomycetota; c__Planctomycetes; o__Pirellulales; f__Pirellulaceae; g__Blastopirellula; s__uncultured_planctomycete	0.860657	0	0	5	0	0	0
d39358cb1a5e824731b4a661647b5399	d__Bacteria; p__Firmicutes; c__Bacilli; o__Lactobacillales; f__Aerococcaceae; g__Facklamia; s__uncultured_bacterium	0.977079	0	0	0	12	0	0
d39f423dcd859197c4b5556296055d46	d__Bacteria; p__Proteobacteria; c__Gammaproteobacteria; o__Pseudomonadales; f__Moraxellaceae; g__Acinetobacter	0.999992	0	50	0	0	0	0
d3a0abdfe4158ffeb025452dbd2021ce	d__Bacteria; p__Firmicutes; c__Clostridia; o__Lachnospirales; f__Lachnospiraceae	0.999998	0	0	0	0	0	7
d451bd88b682298e1ebfa49f8b916d09	d__Bacteria; p__Proteobacteria; c__Gammaproteobacteria; o__Pseudomonadales; f__Moraxellaceae; g__Acinetobacter	0.999999	2134	3172	911	3718	3930	3284
d500ec030ebada9f879d4bac9de7aace	d__Bacteria; p__Bacteroidota; c__Bacteroidia; o__Bacteroidales; f__Bacteroidaceae; g__Bacteroides; s__uncultured_bacterium	0.836348	0	0	0	0	0	21
d660573eb9d4c7a84bd7d1f5fa74534b	d__Bacteria; p__Actinobacteriota; c__Acidimicrobiia; o__Microtrichales; f__Ilumatobacteraceae; g__CL500-29_marine_group	0.999601	0	0	0	0	0	19
d7a2945a1f87b69c60fd0362bd72b193	d__Bacteria; p__Planctomycetota; c__Phycisphaerae; o__Tepidisphaerales; f__WD2101_soil_group; g__WD2101_soil_group; s__uncultured_bacterium	0.857743	0	0	0	105	0	0
d7eb216a41b8336c992f533576d64cce	d__Bacteria; p__Actinobacteriota; c__Actinobacteria; o__Corynebacteriales; f__Mycobacteriaceae; g__Mycobacterium	0.99999	0	0	0	0	84	0
d7f16c1ed334e25d2a3dd60298066ec6	d__Bacteria; p__Firmicutes; c__Bacilli; o__Lactobacillales; f__Aerococcaceae; g__Facklamia	0.999795	0	0	0	0	0	46
d8a9dcb9e787a8f089660cb33c67058f	d__Bacteria; p__Firmicutes; c__Clostridia; o__Clostridiales; f__Clostridiaceae; g__Clostridium_sensu_stricto_1	0.972138	0	0	0	0	0	20
d8f4ac138b8f11753a4531e8a4ef446a	d__Bacteria; p__Actinobacteriota; c__Acidimicrobiia; o__Microtrichales; f__Microtrichaceae; g__uncultured; s__uncultured_bacterium	0.944074	0	0	0	0	0	7
d9023dd9124b5d8cd4553e0d199379cb	d__Bacteria; p__Firmicutes; c__Bacilli; o__Lactobacillales; f__Streptococcaceae; g__Lactococcus	0.999999	0	70	0	0	0	0
d90a1e3c9ba3f6a81eb2eb6ceec87ec6	d__Bacteria; p__Actinobacteriota; c__Actinobacteria; o__Micrococcales; f__Microbacteriaceae; g__Pseudoclavibacter	0.70067	0	0	0	166	0	0
d922b54a8e4a41966a851ffd339d4b79	d__Bacteria; p__Proteobacteria; c__Alphaproteobacteria; o__Sphingomonadales; f__Sphingomonadaceae; g__Porphyrobacter	0.980587	0	90	0	47	0	49
d98c2cccd0fd0e19c1890b7f70a139f0	d__Bacteria; p__Firmicutes; c__Bacilli; o__Acholeplasmatales; f__Acholeplasmataceae; g__Acholeplasma; s__uncultured_bacterium	0.885496	0	0	0	0	0	16
d997edfbce4d9d90c504375072f388e8	d__Bacteria; p__Proteobacteria; c__Gammaproteobacteria; o__Burkholderiales; f__Burkholderiaceae; g__Polynucleobacter	0.999875	0	0	0	0	0	22
d9a2a295282408b28f664a2657ee94bc	d__Bacteria; p__Proteobacteria; c__Gammaproteobacteria; o__Pseudomonadales; f__Pseudomonadaceae; g__Pseudomonas	0.999933	0	128	0	67	395	19
d9afa4cdcb137bc5b02c0a70cff265da	d__Bacteria; p__Actinobacteriota; c__Actinobacteria; o__Corynebacteriales; f__Corynebacteriaceae; g__Lawsonella	0.999998	0	0	2	0	0	0
d9d5c6867421f720c9227732c69cb338	d__Bacteria; p__Actinobacteriota; c__Coriobacteriia; o__Coriobacteriales; f__Coriobacteriaceae; g__Collinsella	0.999983	0	0	0	0	0	34
da0fcb9aac0f2a303f3e2aed507d8523	d__Bacteria; p__Firmicutes; c__Clostridia; o__Clostridia_UCG-014; f__Clostridia_UCG-014; g__Clostridia_UCG-014; s__Clostridiales_bacterium	0.999768	0	0	0	384	0	0
da98276b9e44d54d82191b3694c71246	d__Bacteria; p__Bacteroidota; c__Bacteroidia; o__Bacteroidales; f__Muribaculaceae; g__Muribaculaceae; s__uncultured_bacterium	0.97788	0	0	0	0	0	24
db157f71a971ad309d99dee5564995b2	d__Bacteria; p__Firmicutes; c__Clostridia; o__Lachnospirales; f__Lachnospiraceae	0.999978	0	0	0	0	0	25
dbadc9c456e3366095ed64b1c2d30bef	d__Bacteria; p__Bacteroidota; c__Bacteroidia; o__Sphingobacteriales; f__Sphingobacteriaceae; g__uncultured; s__Sphingobacterium_jejuense	0.792649	0	0	0	0	0	23
dbb38cfb1ded907f8976c74df8226fa4	d__Bacteria; p__Bacteroidota; c__Bacteroidia; o__Bacteroidales; f__Muribaculaceae; g__Muribaculaceae; s__uncultured_bacterium	0.90041	0	0	0	0	0	27
dc0ea08ceb05096ae2d866a15699e772	d__Bacteria; p__Bacteroidota; c__Bacteroidia; o__Bacteroidales; f__Muribaculaceae; g__Muribaculaceae; s__uncultured_bacterium	0.817165	0	0	0	0	0	43
dc3ce08e3f60ae03bed9eaf390fbbf28	d__Bacteria; p__Actinobacteriota; c__Actinobacteria; o__Micrococcales; f__Promicromonosporaceae; g__Cellulosimicrobium	0.950699	0	95	0	0	97	19
dc73601c4c8d69790dec7ed033815ef7	d__Bacteria; p__Proteobacteria; c__Alphaproteobacteria; o__Sphingomonadales; f__Sphingomonadaceae; g__Erythrobacter	0.741495	0	76	0	0	0	0
dc8541124d3d945186c33658e940a7c7	d__Bacteria; p__Bacteroidota; c__Bacteroidia; o__Bacteroidales; f__Prevotellaceae; g__Prevotellaceae_UCG-001	0.764471	0	0	0	128	0	0
dce002cf84576ee7c22ce6c8b71cd6e9	d__Bacteria; p__Cyanobacteria; c__Cyanobacteriia; o__Chloroplast; f__Chloroplast; g__Chloroplast	1	0	0	0	0	0	2
ddf38bef2fd940086b2f90892386e459	d__Bacteria; p__Firmicutes; c__Clostridia; o__Clostridia_vadinBB60_group; f__Clostridia_vadinBB60_group; g__Clostridia_vadinBB60_group; s__uncultured_bacterium	0.985953	0	0	0	0	0	18
de0cf3e4adb45499243927afcf9cbb6c	d__Bacteria; p__Firmicutes; c__Clostridia; o__Oscillospirales; f__Ruminococcaceae; g__Subdoligranulum; s__uncultured_Faecalibacterium	0.920232	0	0	0	0	0	21
deb72d70f13eb4c2af2d73a77f10aec6	d__Bacteria; p__Verrucomicrobiota; c__Verrucomicrobiae; o__Chthoniobacterales; f__Terrimicrobiaceae; g__FukuN18_freshwater_group; s__uncultured_bacterium	0.987628	0	0	0	39	0	0
df72d9ccb2039550681080ea4fc0bae2	d__Bacteria; p__Actinobacteriota; c__Acidimicrobiia; o__Microtrichales; f__Ilumatobacteraceae; g__CL500-29_marine_group	0.99892	0	0	0	65	0	0
df7e8d8b2cb4b5727bf8be5e414bb330	d__Bacteria; p__Proteobacteria; c__Alphaproteobacteria; o__Rhizobiales; f__Rhizobiaceae; g__Aureimonas	0.973597	0	0	0	0	0	6
dfbaea5ab546cb71854343781c431914	d__Bacteria; p__Bacteroidota; c__Bacteroidia; o__Bacteroidales; f__Muribaculaceae; g__Muribaculaceae; s__uncultured_bacterium	0.912513	0	0	0	0	0	19
e03ccd0b43248ea439607411625aa9d9	d__Bacteria; p__Actinobacteriota; c__Actinobacteria; o__Corynebacteriales; f__Corynebacteriaceae; g__Corynebacterium	0.999737	0	0	0	0	0	70
e0682ec66d1153f18e02c9564586ee58	d__Bacteria; p__Bacteroidota; c__Bacteroidia; o__Sphingobacteriales; f__Sphingobacteriaceae	0.872409	0	0	0	0	0	5
e101a818af9202d1a4e31d61a5eadbfd	d__Bacteria; p__Proteobacteria; c__Gammaproteobacteria; o__Burkholderiales; f__Comamonadaceae; g__Limnohabitans	0.980803	0	0	0	0	0	8
e17993ae4b5cab20babea536545e7da6	d__Bacteria; p__Firmicutes; c__Clostridia; o__Oscillospirales	0.872644	0	0	0	0	0	29
e181556d59c3a4aadd382bc5b07a2673	d__Bacteria; p__Firmicutes; c__Bacilli; o__Lactobacillales; f__Lactobacillaceae; g__Lactobacillus	0.754976	41	0	0	0	0	0
e18b6d6af3663ad9ce307eb37f365363	d__Bacteria; p__Proteobacteria; c__Alphaproteobacteria; o__Azospirillales; f__Azospirillaceae; g__Azospirillaceae; s__Rhodocista_sp.	0.980115	0	22	0	0	0	0
e217883cd4bed41e5735ccc84d664655	d__Bacteria; p__Proteobacteria; c__Alphaproteobacteria; o__Caulobacterales; f__Caulobacteraceae; g__Phenylobacterium	0.920477	0	79	0	0	11	48
e272ea86225f0af8cc5217624a69a312	d__Bacteria; p__Bacteroidota; c__Bacteroidia; o__Bacteroidales; f__Muribaculaceae; g__Muribaculaceae; s__uncultured_bacterium	0.969798	0	0	0	26	0	0
e282181a8304d51a797d40a7f6f42723	d__Bacteria; p__Firmicutes; c__Clostridia; o__Lachnospirales; f__Lachnospiraceae	0.999964	0	0	0	0	0	16
e2922b72b0364448cc0db4155befb5d9	d__Bacteria; p__Planctomycetota; c__Planctomycetes; o__Gemmatales; f__Gemmataceae; g__uncultured	0.988547	34	0	0	0	0	19
e2dfed88dd1989d30e9138ec65849397	d__Bacteria; p__Proteobacteria; c__Gammaproteobacteria; o__Cellvibrionales; f__Cellvibrionaceae; g__Cellvibrio; s__uncultured_bacterium	0.847058	0	0	0	0	0	37
e2eca405cd7371c944301bd6074aee6e	d__Bacteria; p__Bacteroidota; c__Bacteroidia; o__Bacteroidales; f__Bacteroidaceae; g__Bacteroides	0.999995	0	0	0	0	0	47
e3222b16525e4791760dd6feb64954a8	d__Bacteria; p__Proteobacteria; c__Alphaproteobacteria; o__Sphingomonadales; f__Sphingomonadaceae; g__Sphingomonas	0.930939	48	27	22	211	50	45
e3c874e96deb8d820a5c60091aea6a35	d__Bacteria; p__Proteobacteria; c__Gammaproteobacteria; o__Enterobacterales; f__Enterobacteriaceae; g__Escherichia-Shigella	0.94911	0	0	0	0	74	0
e3e599e819eddf41cc3c9be6e510cce8	d__Bacteria; p__Firmicutes; c__Clostridia; o__Peptostreptococcales-Tissierellales; f__Peptostreptococcales-Tissierellales; g__Finegoldia; s__uncultured_bacterium	0.759586	0	0	6	0	23	7
e46a14012548a52324624869cfc7d275	d__Bacteria	0.733825	0	0	0	0	0	21
e48b9d8e21b31a5c82d5665379d629be	d__Bacteria; p__Actinobacteriota; c__Actinobacteria; o__Corynebacteriales; f__Corynebacteriaceae; g__Corynebacterium	0.999973	0	0	0	63	0	0
e4e79b9b389cc60662e56f356f127633	d__Bacteria; p__Firmicutes; c__Bacilli; o__Staphylococcales; f__Staphylococcaceae; g__Salinicoccus; s__uncultured_bacterium	0.909169	0	0	0	151	0	0
e4e7acf5330909194ea6af6fcbea3a99	d__Bacteria; p__Verrucomicrobiota; c__Omnitrophia; o__Omnitrophales; f__Omnitrophaceae; g__Candidatus_Omnitrophus; s__bioreactor_metagenome	0.81804	7	0	0	0	0	0
e4fad3d1fe89f06315300d481f9d746b	d__Bacteria; p__Firmicutes; c__Clostridia; o__Clostridia_UCG-014; f__Clostridia_UCG-014; g__Clostridia_UCG-014	0.966594	0	0	0	0	0	22
e54197cf1d9f76739f1cb31b6a49dfaf	d__Bacteria; p__Proteobacteria; c__Gammaproteobacteria; o__Enterobacterales; f__Yersiniaceae; g__Serratia	0.82248	23	34	4	0	254	0
e55e5c3a731ab9baef3bf9bfecbe0383	d__Bacteria; p__Firmicutes; c__Clostridia; o__Clostridiales; f__Clostridiaceae; g__Clostridium_sensu_stricto_1	0.999697	0	0	0	0	0	86
e5a6fd875ae59b9327fc792e7e9754db	d__Bacteria; p__Proteobacteria; c__Gammaproteobacteria; o__Pseudomonadales; f__Pseudomonadaceae; g__Pseudomonas	0.999763	3252	3538	1670	4224	2900	4106
e6bd10b1b6b5d3043615aac3addf0f6a	d__Bacteria; p__Firmicutes; c__Bacilli; o__Bacillales; f__Planococcaceae	0.999912	0	0	0	0	0	120
e6fdcb4c4df33f14df5d93d9cf337744	d__Bacteria; p__Bacteroidota; c__Bacteroidia; o__Bacteroidales; f__Prevotellaceae; g__Prevotella	0.997029	0	0	0	0	0	28
e7edc3c99d3f02da7e5aef8493373f12	d__Bacteria; p__Firmicutes; c__Clostridia; o__Oscillospirales; f__UCG-010; g__UCG-010; s__uncultured_bacterium	0.70799	0	0	0	0	0	38
e847ed42a104fec9088e3504c3e2063b	d__Bacteria; p__Bacteroidota; c__Bacteroidia; o__Flavobacteriales; f__Flavobacteriaceae; g__Flavobacterium	0.999856	0	0	0	0	0	53
e93f6a89d711293131f648296676c059	d__Bacteria; p__Firmicutes; c__Clostridia; o__Oscillospirales; f__Ruminococcaceae; g__Ruminococcus	0.812552	0	0	0	0	0	17
e959386fa2e8e41be4fa70f34148a7b0	d__Bacteria; p__Chloroflexi; c__Chloroflexia; o__Thermomicrobiales; f__JG30-KF-CM45; g__JG30-KF-CM45; s__uncultured_bacterium	0.974063	0	0	0	7	0	0
e98e608bcd3da253d8a8363405355f76	d__Bacteria; p__Firmicutes; c__Bacilli; o__Bacillales; f__Planococcaceae; g__Lysinibacillus	0.934105	31	0	0	0	0	0
e9cd4c917bad616a4936f7f5efdf4060	d__Bacteria; p__Acidobacteriota; c__Vicinamibacteria; o__Vicinamibacterales; f__Vicinamibacteraceae; g__Vicinamibacteraceae	0.999855	0	0	0	0	0	24
ea5cc0bc263d3751f63de6b17499744f	d__Bacteria; p__Actinobacteriota; c__Actinobacteria; o__Micrococcales; f__Micrococcaceae; g__Rothia	0.999939	0	0	37	0	0	0
eb90853753888cab8711382d4d960185	d__Bacteria; p__Proteobacteria; c__Gammaproteobacteria; o__Burkholderiales; f__Oxalobacteraceae; g__Massilia	0.993093	0	0	0	0	0	15
ebd7860ed9a971f4093a9a12a6cca490	d__Bacteria; p__Proteobacteria; c__Gammaproteobacteria; o__Burkholderiales; f__TRA3-20; g__TRA3-20	0.999507	0	0	0	0	0	4
ecda90587f6822c30da64ae4fdd738b7	d__Bacteria; p__Bacteroidota; c__Bacteroidia; o__Chitinophagales; f__Chitinophagaceae; g__Dinghuibacter; s__uncultured_bacterium	0.801582	0	0	11	0	0	0
ecf7f8697921231666f274f5ceec52ae	d__Bacteria; p__Planctomycetota; c__Planctomycetes; o__Gemmatales; f__Gemmataceae; g__uncultured; s__uncultured_Planctomycetia	0.781614	5	0	0	0	0	0
ed230a3d4164ac7f277ee61d706a2cee	d__Bacteria; p__Firmicutes; c__Clostridia; o__Christensenellales; f__Christensenellaceae; g__Christensenellaceae_R-7_group	0.930463	0	0	0	0	0	37
ed35a23f61466abe0df229240de9a880	d__Bacteria; p__Bacteroidota; c__Bacteroidia; o__Flavobacteriales; f__Weeksellaceae; g__Chryseobacterium	0.999984	238	149	81	525	135	194
ed70d62a5a1280cdc07b9ba4d605bfb1	d__Bacteria; p__Bacteroidota; c__Bacteroidia; o__Bacteroidales; f__Prevotellaceae; g__Prevotellaceae_NK3B31_group; s__uncultured_Prevotella	0.868508	0	0	0	0	0	86
ede23aeea57c525972b13fea4f000639	d__Bacteria; p__Proteobacteria; c__Alphaproteobacteria; o__Caulobacterales; f__Caulobacteraceae; g__Brevundimonas; s__Brevundimonas_bacteroides	0.780953	0	58	0	34	0	0
efcd2fcf4749955189e4c45ab430bb13	d__Bacteria; p__Proteobacteria; c__Gammaproteobacteria; o__Pseudomonadales; f__Moraxellaceae; g__Acinetobacter	0.999998	0	9	0	0	0	0
efdd24934d294e635bc042db6651b7c1	d__Bacteria; p__Firmicutes; c__Bacilli; o__Bacillales; f__Bacillaceae; g__Oceanobacillus; s__uncultured_bacterium	0.888543	0	0	0	0	0	80
f0b3bd20cebe3f60552fc0ba029cfdf5	d__Bacteria; p__Firmicutes; c__Clostridia; o__Oscillospirales; f__[Eubacterium]_coprostanoligenes_group; g__[Eubacterium]_coprostanoligenes_group; s__uncultured_bacterium	0.901774	0	0	0	0	0	14
f0faada0fa818417a926471a92d04e97	d__Bacteria; p__Proteobacteria; c__Alphaproteobacteria; o__Caulobacterales; f__Caulobacteraceae; g__Phenylobacterium	0.907462	35	0	27	0	0	45
f11f9aa04c1589696f9723cb750766e0	d__Bacteria; p__Actinobacteriota; c__Actinobacteria; o__Propionibacteriales; f__Propionibacteriaceae; g__Propionibacterium; s__Propionibacterium_westphaliense	0.837727	0	128	0	0	0	0
f2aa4c7bf14c0d280991450698ee3f66	d__Bacteria; p__Patescibacteria; c__Saccharimonadia; o__Saccharimonadales; f__LWQ8; g__LWQ8; s__uncultured_bacterium	0.858116	0	0	0	82	0	0
f2f2ff7379fc34d276dd1ef17004169a	d__Bacteria; p__Bacteroidota; c__Bacteroidia; o__Bacteroidales; f__Rikenellaceae; g__Rikenellaceae_RC9_gut_group	0.999977	0	0	0	0	0	31
f2fa4662a3637105bf7019b9dcaac5d6	d__Bacteria; p__Firmicutes; c__Clostridia; o__Lachnospirales; f__Lachnospiraceae	0.999998	0	0	0	0	0	38
f2ffe20168cb893ca577ab7f2af74da5	d__Bacteria	0.738764	8	0	0	0	0	0
f30a084f942b56f89c837c3067564289	d__Bacteria; p__Bacteroidota; c__Bacteroidia; o__Bacteroidales; f__Prevotellaceae; g__Prevotellaceae_NK3B31_group; s__uncultured_bacterium	0.940466	0	0	0	0	0	59
f441d333ac5287b9a4b32c10fffc4e5b	d__Bacteria; p__Firmicutes; c__Clostridia; o__Lachnospirales; f__Lachnospiraceae	0.999945	0	0	0	0	0	9
f47eb0c2b83f7f9c461f2d77f1f9182b	d__Bacteria; p__Firmicutes; c__Clostridia; o__Oscillospirales; f__[Eubacterium]_coprostanoligenes_group; g__[Eubacterium]_coprostanoligenes_group	0.926335	0	0	0	0	0	50
f4819cb93cb312f6f3f4812415f308cf	d__Bacteria; p__Proteobacteria; c__Gammaproteobacteria; o__JG36-TzT-191; f__JG36-TzT-191; g__JG36-TzT-191; s__uncultured_bacterium	0.774423	0	0	0	0	0	3
f48bcc09329c5c6029271a4d253ec6f6	d__Bacteria; p__Cyanobacteria; c__Cyanobacteriia; o__Chloroplast; f__Chloroplast; g__Chloroplast	1	0	38	0	0	0	0
f4d021b7252e9147f580cf9046c70e4f	d__Bacteria; p__Actinobacteriota; c__Acidimicrobiia; o__Microtrichales; f__uncultured; g__uncultured	0.967765	0	0	11	0	0	0
f51febb5285c4a322d2fa15a88370f22	d__Bacteria; p__Firmicutes; c__Bacilli; o__Lactobacillales; f__Aerococcaceae; g__Facklamia; s__uncultured_bacterium	0.97199	0	0	0	0	0	25
f52ee15fd82fc925263377ed8d35ee5a	d__Bacteria; p__Proteobacteria; c__Gammaproteobacteria; o__Burkholderiales; f__Alcaligenaceae; g__Paenalcaligenes	0.999875	0	0	0	0	0	12
f6726c22512326ff94f03da0d6823305	d__Bacteria; p__Bacteroidota; c__Bacteroidia; o__Bacteroidales; f__Prevotellaceae; g__Prevotella	0.779984	0	0	0	127	0	0
f6b0eabead6455c54b377b75c269e1ed	d__Bacteria; p__Firmicutes; c__Bacilli; o__Lactobacillales; f__Aerococcaceae; g__Aerosphaera	0.789003	0	0	0	0	0	62
f6ff8960798e3fcd8b41cdf970f24471	d__Bacteria; p__Firmicutes; c__Clostridia; o__Lachnospirales; f__Lachnospiraceae	0.999993	0	0	0	0	0	29
f7130754eaa635cdeead8248473df4ee	d__Bacteria; p__Firmicutes; c__Clostridia; o__Oscillospirales; f__Oscillospiraceae; g__Oscillibacter	0.820054	0	0	0	0	0	19
f72a1f31d13f9d3198b87e274591c561	d__Bacteria; p__Actinobacteriota; c__Actinobacteria; o__Corynebacteriales; f__Corynebacteriaceae; g__Corynebacterium; s__bacterium_AIR-NUS-08	0.883424	0	0	0	0	0	74
f7655b8a6ef371a21c4ee3df85926dda	d__Bacteria; p__Proteobacteria; c__Gammaproteobacteria; o__Pseudomonadales; f__Moraxellaceae; g__Acinetobacter	0.999979	0	0	0	0	0	30
f773e879c26433f264cf6ee033f3e314	d__Bacteria; p__Firmicutes; c__Clostridia; o__Lachnospirales; f__Lachnospiraceae	0.999999	0	0	0	0	0	11
f798b4b9e1771f2fcf543d83975e3ee1	d__Bacteria; p__Verrucomicrobiota; c__Kiritimatiellae; o__WCHB1-41; f__WCHB1-41; g__WCHB1-41	0.999999	0	0	0	0	0	12
f7b8679161fbb102e580da60f2b65d93	d__Bacteria; p__Bacteroidota; c__Bacteroidia; o__Cytophagales; f__Spirosomaceae; g__Pseudarcicella	1	0	98	0	0	0	0
f825afecbe770c0a0475414bdc4e66a0	d__Bacteria; p__Proteobacteria; c__Gammaproteobacteria; o__Burkholderiales; f__Alcaligenaceae; g__Oligella; s__Oligella_urethralis	0.883517	0	8	0	0	0	0
f908bfe166810cc94ca1b617a650309d	d__Bacteria; p__Firmicutes; c__Clostridia; o__Lachnospirales; f__Lachnospiraceae	0.999646	0	0	0	0	0	7
f9729b96c9fe830e1f3e542183bacf7d	d__Bacteria; p__Proteobacteria; c__Gammaproteobacteria; o__Burkholderiales; f__Comamonadaceae	0.999997	0	0	0	14	0	0
f9bfa41dccd8fd192588ccc97724dfb6	d__Bacteria; p__Firmicutes; c__Clostridia; o__Oscillospirales	0.996484	0	0	0	0	0	2
fa217d38832227bc9313133f322e707a	d__Bacteria; p__Proteobacteria; c__Gammaproteobacteria; o__Pseudomonadales; f__Moraxellaceae; g__Alkanindiges; s__uncultured_bacterium	0.79235	0	0	0	0	0	11
fa3372e292df2981a3522180afbedf25	d__Bacteria; p__Proteobacteria; c__Gammaproteobacteria; o__Pseudomonadales; f__Moraxellaceae; g__Acinetobacter	0.999995	0	0	0	0	0	38
fa54330f7e1bb7233bbe4ee32155d478	d__Bacteria; p__Bacteroidota; c__Bacteroidia; o__Bacteroidales; f__Prevotellaceae; g__Prevotellaceae_UCG-003; s__uncultured_bacterium	0.991784	0	0	25	0	0	0
fa6c351f9d03600489be4124817ef0f5	d__Bacteria; p__Firmicutes; c__Bacilli; o__Lactobacillales; f__Aerococcaceae; g__Facklamia	0.995582	0	0	0	0	0	15
fa744573558160f97f41d6e3e414de37	d__Bacteria; p__Actinobacteriota; c__Actinobacteria; o__Micrococcales; f__Microbacteriaceae	0.99163	0	16	0	0	0	0
fab5c1f37b9ff8e3f6f9919990d68f09	d__Bacteria; p__Bacteroidota; c__Bacteroidia; o__Flavobacteriales; f__Flavobacteriaceae; g__Flavobacterium	0.999999	5	0	0	0	0	0
fb5b7e7f45646790b2f43c0ef7645597	d__Bacteria; p__Bacteroidota; c__Bacteroidia; o__Bacteroidales; f__Bacteroidaceae; g__Bacteroides; s__uncultured_Bacteroides	0.935261	0	0	0	0	0	96
fc03b741d7382b4c1add2dddec7246f2	d__Bacteria; p__Proteobacteria; c__Gammaproteobacteria; o__Burkholderiales; f__Oxalobacteraceae; g__Massilia	0.983279	0	0	0	7	0	0
fc151616aa3db9ff403686ffb839c63d	d__Bacteria; p__Actinobacteriota; c__Actinobacteria; o__Corynebacteriales; f__Corynebacteriaceae; g__Lawsonella	0.999998	0	0	0	0	76	0
fc4e649d2d010b63972bc1297b350c23	Unassigned	0.391679	0	0	0	0	0	9
fc8c0376113090f6ae1ffd72dedf0487	d__Bacteria; p__Firmicutes; c__Clostridia; o__Lachnospirales; f__Lachnospiraceae; g__Acetitomaculum; s__uncultured_rumen	0.838137	0	0	0	0	0	13
fca18bb04fe7628d3675805a4e651c46	d__Bacteria; p__Firmicutes; c__Bacilli; o__Lactobacillales; f__Streptococcaceae; g__Streptococcus; s__Streptococcus_salivarius	0.802409	0	0	17	0	0	0
fd0c1b11e3678d80d65a2d671527ffb3	d__Bacteria; p__Bacteroidota; c__Bacteroidia; o__Bacteroidales; f__Rikenellaceae; g__Alistipes; s__uncultured_bacterium	0.948193	0	0	0	0	0	22
fd2310efce9196eabf00b95a6b3dff1e	d__Bacteria; p__Firmicutes; c__Clostridia; o__Lachnospirales; f__Lachnospiraceae; g__Howardella; s__uncultured_rumen	0.993955	0	0	0	0	0	10
fd7e4e08430f005d06c1397ecf7f9c7a	d__Bacteria; p__Bacteroidota; c__Bacteroidia; o__Bacteroidales; f__Prevotellaceae; g__Prevotellaceae_Ga6A1_group; s__uncultured_rumen	0.898675	0	0	0	18	0	0
fd8e03412285299a5e4591572e76f81d	d__Bacteria; p__Bacteroidota; c__Bacteroidia; o__Sphingobacteriales; f__env.OPS_17; g__env.OPS_17	1	0	0	0	0	4	0
fddb4575ba776448365fb74ecab61db3	d__Bacteria; p__Firmicutes; c__Bacilli; o__Lactobacillales; f__Aerococcaceae; g__Ignavigranum; s__uncultured_bacterium	1	0	0	0	12	0	0
fde7ba36019aab38639972a7726f640f	d__Bacteria; p__Proteobacteria; c__Gammaproteobacteria; o__Pasteurellales; f__Pasteurellaceae; g__Haemophilus	0.987543	0	0	0	0	0	5
fe34c1af59e327de1836c2fd52a577c9	d__Bacteria; p__Firmicutes; c__Clostridia; o__Lachnospirales; f__Lachnospiraceae	0.999998	0	0	0	0	0	32
feb337244c2f22e10902afbe172d8b01	d__Bacteria; p__Bacteroidota; c__Bacteroidia; o__Bacteroidales; f__Prevotellaceae; g__Prevotella	0.999998	0	0	0	0	0	21
fedaec0bc4a465d6907c2676992c0ae8	d__Bacteria; p__Bacteroidota; c__Bacteroidia; o__Bacteroidales; f__Rikenellaceae; g__Rikenellaceae_RC9_gut_group; s__uncultured_beta	0.758628	0	0	0	0	0	2
ff307d7e9d31e65bd4c9e7649887285b	d__Bacteria; p__Actinobacteriota; c__Actinobacteria; o__Micrococcales; f__Micrococcaceae; g__Rothia	0.99759	0	0	0	0	149	0
ffdca70903a4958f67b20c1f2e4d8152	d__Bacteria; p__Proteobacteria; c__Gammaproteobacteria; o__Pseudomonadales; f__Pseudomonadaceae; g__Pseudomonas	0.999471	0	0	0	59	0	0
fffe2a0c0ed505c14acc295f8da198d4	d__Bacteria; p__Proteobacteria; c__Alphaproteobacteria; o__Reyranellales; f__Reyranellaceae; g__Reyranella	1	0	63	0	0	0	57
